# Supplementary material for: Xeno-monitoring the impact of Vector Control on trypanosome transmission in the Forecariah sleeping sickness focus (Guinea)
Source: PLoS Negl Trop Dis. 2026 Jun 5;20(6):e0013598. doi: 10.1371/journal.pntd.0013598 (PMC13258148; doi:10.1371/journal.pntd.0013598)
Supplement: S1 File — (XLSX) [file pntd.0013598.s003.xlsx]

## Sheet: Sentinel database
					Number of caught flies		Apparent density									Dissected flies					Number of tsetse flie positive on microscopy					Microscopic infection of traps					Molecular infection of traps
Trap code	Lattitude	Longitude	Area	Biotope	T0	T+3	T0	T0+3m	T0+9m	T1+3m	T1+9m	T2+3m	T2+9m	T3+3m	T3+9m	T0	T0+3m	T1+9m	T2+9m	T3+9m	T0	T0+3m	T1+9m	T2+9m	T3+9m	T0	T0+3m	T1+9m	T2+9m	T3+9m	TRYP1SR_T0	Tc_T0	Tb_T0	Tv_T0	TRYP1SR_T+3	Tc_T+3	Tb_T+3	Tv_T+3	TgsGP_T0	TgsGP_T+3	Evolution AD at T+3
ARA1	9.39995	-13.2168	Continent	Landing stage	59	15	29.2	0	2.5	4	3.5	0	1	0.5	7.5	21	3	7	3	9	1	0	0	1	0	1	0	0	1	0	1	1	1	1	0	0	0	0	0	0	Stable/decrease AD
BAL1	9.37991	-13.3407	Continent	Landing stage	21	16	10.5	9	1.5	2.5	10.5	6	4.5	1	8	20	6	9	10	10	2	0	1	1	0	1	0	1	1	0	1	0	1	0	1	1	0	1	0	0	Stable/decrease AD
BAR02	9.17011	-13.1189	island	Interface	46	20	23	2.5	5	0.5	3.5	2.5	2.5	0	10	7	4	6	5	10	1	0	0	0	0	1	0	0	0	0	0	0	0	0	1	0	1	1	0	0	Stable/decrease AD
BEN1	9.17365	-13.2187	Continent	Interface	15	1	7.5	0	0	0	0	0	0.5	1	0.5	5	0	0	1	1	0	0	0	0	0	0	0	0	0	0	0	0	0	0	0	0	0	0	0	0	Stable/decrease AD
BET1	9.39669	-13.1877	Continent	Interface	31	0	15.5	7.5	1.5	0.5	0	0	0.5	0	0	20	3	0	0	0	1	0	0	0	0	1	0	0	0	0	1	0	1	0	0	0	0	0	0	0	Stable/decrease AD
CGB1	9.41828	-13.2709	island	Chanel	72	21	36	12.5	2	0	0.5	2.5	1.5	0	10.5	26	11	0	3	10	7	0	0	0	0	1	0	0	0	0	1	0	1	0	1	0	1	1	0	0	Stable/decrease AD
CMB01	9.15692	-13.1181	island	Chanel	19	17	9.5	7.5	8.5	0.5	9	1.5	2.5	0	8.5	13	9	12	5	10	1	0	2	0	0	1	0	1	0	0	0	0	0	0	0	0	0	0	0	0	Stable/decrease AD
CYO01	9.20488	-13.1762	island	Chanel	19	4	9.5	7	3.5	2	3	3	5.5	2	2	7	10	4	8	4	2	0	0	0	1	1	0	0	0	1	1	0	1	0	0	0	0	0	0	0	Stable/decrease AD
FOR3	9.30426	-13.1229	Continent	Interface	1	31	0.5	0	1	0	1.5	5	2.5	0	15.5	0	0	4	2	15	1	0	0	0	0	1	0	0	0	0	1	1	0	1	0	0	0	0	0	0	Increase AD
GBA2	9.43062	-13.2612	Continent	Landing stage	20	31	10	2.5	2.5	0	0.5	0	0	0	15.5	12	5	0	0	5	0	0	0	0	0	0	0	0	0	0	0	0	0	0	0	0	0	0	0	0	Increase AD
GBA3	9.4304	-13.2601	Continent	Interface	2	9	1	2.5	4.5	0.5	1.5	1	2.5	0	4.5	2	2	0	2	9	0	0	0	1	0	0	0	0	1	0	0	0	0	0	0	0	0	0	0	0	Increase AD
GBA4	9.41772	-13.2563	Continent	Landing stage	21	22	10.5	2.5	3.5	2	4.5	2.5	0.5	0	11	8	5	0	2	7	2	0	0	0	0	1	0	0	0	0	1	0	1	0	1	0	1	1	0	0	Increase AD
GTK2	9.18541	-13.1661	Continent	Rice field	15	10	7.5	0.5	0.5	0.5	0	0.5	1.5	0.5	5	10	0	0	1	10	0	0	0	0	1	0	0	0	0	1	0	0	0	0	1	0	1	0	0	0	Stable/decrease AD
GTK3	9.18292	-13.1635	Continent	Chanel	50	8	25	2	2	0	0	0	0	0	4	9	3	0	0	8	0	0	0	0	0	0	0	0	0	0	0	0	0	0	0	0	0	0	0	0	Stable/decrease AD
GUE1	9.37151	-13.3314	Continent	Rice field	2	0	1	0.5	0	0	0.5	0	0.5	1.5	0	2	1	0	1	0	0	0	0	0	0	0	0	0	0	0	0	0	0	0	0	0	0	0	0	0	Stable/decrease AD
GUE2	9.36891	-13.3343	Continent	Landing stage	5	0	2.5	1	0	0	1	1.5	0	1.5	0	5	4	2	0	0	0	1	0	0	0	0	1	0	0	0	0	0	0	0	0	0	0	0	0	0	Stable/decrease AD
KAG2	9.24636	-13.109	Continent	Landing stage	36	19	18	4	0	2.5	8.5	2	7.5	3	9.5	20	7	10	10	10	1	0	0	0	0	1	0	0	0	0	1	0	1	0	0	0	0	0	0	0	Stable/decrease AD
KGT1	9.16061	-13.1665	island	Landing stage	11	11	5.5	3	1	0	1.5	1.5	4	2	5.5	7	0	3	7	4	0	0	0	1	0	0	0	0	1	0	1	0	1	0	1	1	1	0	0	1	Stable/decrease AD
KGT2	9.16138	-1316665	island	Interface	7	6	3.5	1	1.5	0	2	0.5	2	2	3	4	1	3	4	3	0	0	0	0	0	0	0	0	0	0	0	0	0	0	0	0	0	0	0	0	Stable/decrease AD
KLA01	9.17953	-13.228	island	Landing stage	3	0	1.5	1	0.5	0	0	0	0	1	0	0	2	0	0	0	0	1	0	0	0	0	1	0	0	0	0	0	0	0	0	0	0	0	0	0	Stable/decrease AD
KNT1	9.17701	-13.1496	Continent	Landing stage	18	6	9	1	0.5	0	0.5	0	1.5	0	3	11	2	0	3	4	1	0	0	0	0	1	0	0	0	0	0	0	0	0	0	0	0	0	0	0	Stable/decrease AD
MAL 1	9.23465	-13.0708	Continent	Landing stage	14	2	7	0	1.5	0.5	1.5	2	0.5	0	1	8	0	3	1	2	2	0	0	0	0	1	0	0	0	0	0	0	0	0	0	0	0	0	0	0	Stable/decrease AD
MAN 2	9.44575	-13.2379	Continent	Forest gallery	3	0	1.5	0	0	0	0	0	0	2.5	0	2	0	0	0	0	0	0	0	0	0	0	0	0	0	0	1	0	1	0	0	0	0	0	0	0	Stable/decrease AD
MIS4	9.39451	-13.2599	Continent	Landing stage	18	0	9	3.5	6	0	0.5	1.5	0	3	0	14	6	1	0	0	6	2	0	0	0	1	1	0	0	0	1	0	1	0	0	0	0	0	0	0	Stable/decrease AD
SAN2	9.2073	-13.1436	Continent	Landing stage	157	30	78.5	12.5	6	2	6	2	18	0	15	20	11	8	11	9	2	2	0	1	0	1	1	0	1	0	1	0	1	0	0	0	0	0	0	0	Stable/decrease AD
TAF01	9.38392	-13.265	island	Landing stage	110	25	55	6	10.5	0.5	0.5	1.5	8.5	0	12.5	27	11	2	11	10	2	0	1	1	0	1	0	0	1	0	1	0	1	0	1	0	1	0	0	0	Stable/decrease AD
TKK1	9.19833	-13.1144	island	Landing stage	5	1	2.5	7.5	4.5	4	5.5	5	2	3.5	0.5	5	8	8	6	1	0	0	0	0	0	0	0	1	0	0	0	0	0	0	0	0	0	0	0	0	Stable/decrease AD
TKK2	9.19758	-13.1144	island	Interface	6	28	3	9	9	8	6	7	6.5	8	14	6	10	0	11	10	0	1	0	1	0	0	1	0	1	0	0	0	0	0	1	0	1	1	0	0	Increase AD
TOM1	9.17092	-13.1473	island	Landing stage	8	1	4	2.5	3.5	1.5	2	0.5	7.5	0	0.5	8	3	3	10	1	1	0	0	0	0	1	0	0	0	0	1	0	1	0	0	0	0	0	0	0	Stable/decrease AD
TON 4	9.41775	-13.2309	Continent	Landing stage	22	0	11	3	2.5	1.5	1	1	0.5	3	0	12	5	2	1	0	2	0	0	0	0	1	0	0	0	0	0	0	0	0	0	0	0	0	0	0	Stable/decrease AD
YIN1	9.40844	-13.3215	Continent	Watering point	9	2	4.5	0	0	0	0	0.5	0.5	1.5	1	3	0	0	1	2	1	0	0	0	0	1	0	0	0	0	1	0	1	0	0	0	0	0	0	0	Stable/decrease AD
							13.2968	3.59677	2.75806	1.08065	2.41935	1.64516	2.74194	1.20968	5.41935

## Sheet: Database of all T0 traps
Id	Area	Latitude	Longitude	ADT	Microscopic infection	Biotope	Statut
ARA1	Continent	9.399948	-13.216769	29.2	1	Landing stage	Sentinel site
BAL1	Continent	9.379908	-13.340675	10.5	1	Landing stage	Sentinel site
BAR02	island	9.170111	-13.118931	23	1	Interface	Sentinel site
BEN1	Continent	9.173645	-13.218734	7.5	0	Interface	Sentinel site
BET1	Continent	9.396692	-13.187707	15.5	1	Interface	Sentinel site
CGB1	island	9.418277	-13.270919	36	1	Chanel	Sentinel site
CMB01	island	9.156917	-13.118146	9.5	1	Others	Sentinel site
CYO01	island	9.204883	-13.176214	9.5	1	Chanel	Sentinel site
FOR3	Continent	9.304262	-13.122884	0.5	1	Others	Sentinel site
GBA1	Continent	9.429265	-13.260741	0	0	Others	Others
GBA2	Continent	9.430619	-13.261168	10	0	Landing stage	Sentinel site
KAG2	Continent	9.246364	-13.109025	18	1	Landing stage	Sentinel site
KLA01	island	9.179534	-13.227974	1.5	0	Landing stage	Sentinel site
KNT1	Continent	9.177011	-13.149595	9	1	Landing stage	Sentinel site
MAL 1	Continent	9.234654	-13.070752	7	1	Landing stage	Sentinel site
MAN 2	Continent	9.445746	-13.237889	1.5	0	Others	Sentinel site
MIS4	Continent	9.394509	-13.259917	9	1	Landing stage	Sentinel site
SAN2	Continent	9.207304	-13.143635	78.5	1	Landing stage	Sentinel site
TOM1	island	9.177722	-13.210663	4	1	Landing stage	Sentinel site
TON 4	Continent	9.417747	-13.230865	11	1	Landing stage	Sentinel site
YIN1	Continent	9.408435	-13.321501	4.5	1	Others	Sentinel site
GBA3	Continent	9.430401	-13.260132	1	0	Interface	Sentinel site
GBA4	Continent	9.41772	-13.25631	10.5	1	Landing stage	Sentinel site
GTK2	Continent	9.185414	-13.16608	7.5	0	Others	Sentinel site
GTK3	Continent	9.18292	-13.16352	25	0	Chanel	Sentinel site
GUE1	Continent	9.37151	-13.33141	1	0	Others	Sentinel site
GUE2	Continent	9.36891	-13.33433	2.5	0	Landing stage	Sentinel site
KGT1	island	9.16061	-13.16647	5.5	0	Landing stage	Sentinel site
KGT2	island	9.16138	-1316665	3.5	0	Interface	Sentinel site
TKK1	island	9.19833	-13.11443	2.5	0	Landing stage	Sentinel site
TKK2	island	9.19758	-13.11443	3	0	Interface	Sentinel site
TOM1	island	9.383922	-13.265035	55	1	Landing stage	Sentinel site
ALM1	Continent	9.38195	-13.217476	4.5	0	Landing stage	Others
ALM2	Continent	9.385232	-13.215475	6.5	0	Others	Others
ARA2	Continent	9.399285	-13.216724	0.5	0	Others	Others
BAN1	Continent	9.118585	-13.158726	11.5	0	Landing stage	Others
BAR01	island	9.168974	-13.119735	2	0	Landing stage	Others
BEN 2	Continent	9.163167	-13.223436	6.5	0	Interface	Others
BEN 3	Continent	9.148309	-13.212943	0	0	Others	Others
BET2	Continent	9.395161	-13.190768	0	0	Others	Others
BIS1	Continent	9.207003	-13.174072	1	0	Landing stage	Others
BIS2	Continent	9.206268	-13.174094	0	0	Others	Others
BLA 1	Continent	9.149084	-13.23652	0	0	Others	Others
BLA 2	Continent	9.149426	-13.239815	0	0	Landing stage	Others
BNG1	island	9.332964	-13.307621	0	0	Others	Others
BNT01	island	9.171709	-13.180817	3.5	0	Interface	Others
BOM1	Continent	9.116662	-13.174912	3	0	Landing stage	Others
BON1	Continent	9.409217	-13.284414	25	1	Landing stage	Others
BON2	Continent	9.409463	-13.285977	2	0	Others	Others
CAT1	Continent	9.137507	-13.209245	0.5	0	Others	Others
CGB2	island	9.428629	-13.27036	24	1	Others	Others
CGB3	island	9.418128	-13.279406	13	1	Chanel	Others
CGB4	island	9.428557	-13.283341	37.5	1	Chanel	Others
CGR01	island	9.404199	-13.251467	4.5	0	Chanel	Others
CKA1	island	9.351709	-13.321851	5.5	0	Chanel	Others
CKH1	island	9.349455	-13.278412	10.5	3	Others	Others
CMA01	island	9.261848	-13.289284	1.5	0	Chanel	Others
CMA02	island	9.254176	-13.264162	0	0	Others	Others
CMA03	island	9.239407	-13.25335	11	1	Others	Others
CMA4	island	9.242542	-13.26285	4	0	Others	Others
CMA5	island	9.235229	-13.262048	0	0	Others	Others
CMI01	island	9.347963	-13.300702	0.5	0	Others	Others
CMI02	island	9.381785	-13.273132	25	0	Others	Others
CNA01	island	9.241956	-13.180875	3.5	0	Interface	Others
CNA02	island	9.241632	-13.180173	14.5	1	Landing stage	Others
CUR01	Continent	9.432921	-13.094546	0	0	Landing stage	Others
CYO02	island	9.187107	-13.19055	3.5	1	Chanel	Others
CYO03	island	9.177539	-13.190493	6	0	Landing stage	Others
DAK1	Continent	9.074988	-13.10331	1	0	Landing stage	Others
DAR01	Continent	9.389744	-13.172945	1	0	Others	Others
DAR02	Continent	9.366193	-13.166613	0	0	Others	Others
FAM1	Continent	9.418274	-13.318974	1	0	Others	Others
FAM2	Continent	9.417652	-13.318373	0	0	Others	Others
FAM3	Continent	9.4278	-13.317641	0	0	Others	Others
FAN01	Continent	9.519954	-13.242982	0.5	0	Others	Others
FAN02	Continent	9.520683	-13.244456	0.5	0	Others	Others
FAR1	Continent	9.293433	-13.032165	8.5	0	Others	Others
FOR 1	Continent	9.30707	-13.125557	3	0	Landing stage	Others
FOR 2	Continent	9.305116	-13.124691	1.5	0	Interface	Others
GBA 3	Continent	9.430401	-13.260132	1	0	Others	Others
GBE01	Continent	9.46333	-13.234661	1.5	0	Landing stage	Others
GBE02	Continent	9.473221	-13.233157	1	0	Interface	Others
GBE03	Continent	9.471473	-13.216393	2.5	1	Landing stage	Others
GBE04	Continent	9.461405	-13.229441	0.5	0	Landing stage	Others
GBE05	Continent	9.464377	-13.228677	1	0	Others	Others
GBR01	Continent	9.370895	-13.174261	0	0	Landing stage	Others
GBR02	Continent	9.368025	-13.174607	0	0	Interface	Others
HER 1	Continent	9.45131	-13.19689	0	0	Others	Others
KAB1	Continent	9.361746	-13.39127	0.5	0	Landing stage	Others
KAB2	Continent	9.378563	-13.379472	0.5	0	Others	Others
KAG1	Continent	9.246676	-13.107805	6.5	0	Others	Others
KDE01	island	9.149259	-13.116104	28.5	1	Landing stage	Others
KEB 2	Continent	9.134257	-13.23243	0.5	0	Interface	Others
KEB1	Continent	9.131349	-13.23115	3	0	Landing stage	Others
KEB3	Continent	9.147057	-13.218588	0	0	Others	Others
KHE01	island	9.22801	-13.255122	0.5	0	Landing stage	Others
KIG1	Continent	9.35474	-13.200018	0.5	0	Interface	Others
KIP1	island	9.188769	-13.270261	0.5	0	Landing stage	Others
KIT02	Continent	9.367274	-13.212522	0	0	Interface	Others
KIT1	Continent	9.365122	-13.212695	0	0	Landing stage	Others
KLA2	island	9.205413	-13.244275	3	0	Others	Others
KNB1	Continent	9.262975	-13.163876	3.5	0	Landing stage	Others
KNB2	Continent	9.261629	-13.163254	11.5	0	Interface	Others
KNT2	Continent	9.177992	-13.149098	0	0	Others	Others
KNT3	Continent	9.183552	-13.144455	4	0	Interface	Others
KNT4	Continent	9.189337	-13.153348	6.5	0	Others	Others
KON1	Continent	9.388351	-13.339643	2	0	Landing stage	Others
KON2	Continent	9.389936	-13.339861	0.5	0	Others	Others
KON3	Continent	9.391034	-13.340373	0	0	Others	Others
LAK1	Continent	9.388055	-13.207257	1	0	Landing stage	Others
MAB01	island	9.265976	-13.308614	1	0	Others	Others
MAB02	island	9.269576	-13.312994	0	0	Others	Others
MAB03	island	9.267724	-13.311883	0	0	Others	Others
MAL 2	Continent	9.23344	-13.070256	3	0	Others	Others
MAL 3	Continent	9.235484	-13.073208	5.5	0	Interface	Others
MAL4	Continent	9.239602	-13.069928	0	0	Others	Others
MAN 1	Continent	9.425545	-13.247891	13.5	0	Landing stage	Others
MBO1	Continent	9.14301	-13.089618	7.5	1	Interface	Others
MBO2	Continent	9.142005	-13.090435	10	0	Landing stage	Others
MEN1	Continent	9.378813	-13.217439	10.5	0	Chanel	Others
MIS1	Continent	9.388667	-13.266575	2	1	Landing stage	Others
MIS2	Continent	9.388959	-13.265503	3	1	Interface	Others
MIS3	Continent	9.389962	-13.265939	0	0	Others	Others
MIS5	Continent	9.389707	-13.269111	5	0	Landing stage	Others
MIS6	Continent	9.391461	-13.270067	23.5	0	Interface	Others
MIS7	Continent	9.392254	-13.26946	0.5	0	Others	Others
MOR1	Continent	9.09676	-13.118043	2.5	0	Landing stage	Others
NTO1	Continent	9.078956	-13.139057	0.5	0	Others	Others
NTO2	Continent	9.072824	-13.126987	0	0	Others	Others
ROF1	Continent	9.103028	-13.13184	12	0	Landing stage	Others
ROG1	Continent	9.095355	-13.171131	1.5	0	Others	Others
ROK 1	Continent	9.161034	-13.23562	3.5	0	Landing stage	Others
SAN1	Continent	9.207983	-13.143527	0	0	Interface	Others
SAN3	Continent	9.215048	-13.142652	0	0	Others	Others
SGT01	island	9.210468	-13.21389	0	0	Landing stage	Others
SGT02	island	9.210354	-13.212404	3.5	0	Landing stage	Others
SIN1	Continent	9.387181	-13.22823	0	0	Interface	Others
SOU1	Continent	9.400158	-13.321354	1	0	Others	Others
SOU1	island	9.263003	-13.308202	0	0	Others	Others
TAF01	island	9.383922	-13.265035	55	2	Landing stage	Others
TKI1	island	9.203209	-13.186415	8	1	Chanel	Others
TON 1	Continent	9.414465	-13.236331	5.5	0	Landing stage	Others
TON 3	Continent	9.421441	-13.233138	0	0	Others	Others
TON 5	Continent	9.41868	-13.230079	0	0	Others	Others
TON2	Continent	9.425494	-13.234534	0	0	Others	Others
TOU1	Continent	9.398636	-13.280772	6	0	Landing stage	Others
TRS01	Continent	9.476362	-13.149218	0	0	Others	Others
TRS02	Continent	9.473317	-13.151276	0	0	Others	Others
TRS03	Continent	9.469075	-13.153429	0	0	Others	Others
TRS04	Continent	9.466	-13.160352	0	0	Others	Others
WAW1	Continent	9.382787	-13.225006	8	0	Landing stage	Others
WON01	island	9.368201	-13.275838	6	0	Landing stage	Others
WON02	island	9.366101	-13.27326	4.5	0	Others	Others
YIN2	Continent	9.40801	-13.322266	2	0	Others	Others
YOB1	island	9.231701	-13.179987	11	0	Landing stage	Others
YOB2	island	9.230818	-13.181285	0	0	Interface	Others
