# Supplementary material for: Xeno-monitoring the impact of Vector Control on trypanosome transmission in the Forecariah sleeping sickness focus (Guinea)
Source: PLoS Negl Trop Dis. 2026 Jun 5;20(6):e0013598. doi: 10.1371/journal.pntd.0013598 (PMC13258148; doi:10.1371/journal.pntd.0013598)
Supplement: S2 File — (XLSX) [file pntd.0013598.s004.xlsx]

## Sheet: Database tiny target
latitude	longitude	Id_ecran	Statut
9.382988333333333	-13.218053333333334	ALM1	Coverage 2018-2020 (5144)
9.382	-13.217943333333334	ALM10	Coverage 2018-2020 (5144)
9.381953333333334	-13.217481666666666	ALM11	Coverage 2018-2020 (5144)
9.381725	-13.217463333333335	ALM12	Coverage 2018-2020 (5144)
9.381509999999999	-13.217665	ALM13	Coverage 2018-2020 (5144)
9.382585	-13.217355000000001	ALM15	Coverage 2018-2020 (5144)
9.383081666666667	-13.216595	ALM16	Coverage 2018-2020 (5144)
9.383598333333333	-13.216066666666666	ALM17	Coverage 2018-2020 (5144)
9.384236666666668	-13.215398333333333	ALM18	Coverage 2018-2020 (5144)
9.384213333333333	-13.215446666666667	ALM19	Coverage 2018-2020 (5144)
9.383251666666666	-13.218048333333336	ALM2	Coverage 2018-2020 (5144)
9.384643333333335	-13.214940000000002	ALM20	Coverage 2018-2020 (5144)
9.384941666666666	-13.214760000000002	ALM21	Coverage 2018-2020 (5144)
9.384946666666668	-13.214468333333333	ALM22	Coverage 2018-2020 (5144)
9.385291666666665	-13.215546666666667	ALM23	Coverage 2018-2020 (5144)
9.38477	-13.215950000000001	ALM24	Coverage 2018-2020 (5144)
9.384828333333333	-13.216330000000001	ALM26	Coverage 2018-2020 (5144)
9.385661666666666	-13.215208333333331	ALM27	Coverage 2018-2020 (5144)
9.386040000000001	-13.215191666666666	ALM28	Coverage 2018-2020 (5144)
9.383614999999999	-13.217726666666666	ALM3	Coverage 2018-2020 (5144)
9.38371	-13.217430000000002	ALM4	Coverage 2018-2020 (5144)
9.383976666666666	-13.217201666666664	ALM5	Coverage 2018-2020 (5144)
9.384301666666666	-13.216849999999999	ALM6	Coverage 2018-2020 (5144)
9.384493333333333	-13.216528333333335	ALM7	Coverage 2018-2020 (5144)
9.384155	-13.217343333333334	ALM8	Coverage 2018-2020 (5144)
9.382470000000001	-13.218168333333331	ALM9	Coverage 2018-2020 (5144)
9.147968333333333	-13.239350000000002	BAL1	Coverage 2018-2020 (5144)
9.148383333333333	-13.233093333333333	BAL2	Coverage 2018-2020 (5144)
9.149453333333334	-13.239823333333334	BAL3	Coverage 2018-2020 (5144)
9.149678333333332	-13.23963	BAL4	Coverage 2018-2020 (5144)
9.149086666666667	-13.237210000000001	BAL5	Coverage 2018-2020 (5144)
9.148851666666667	-13.239096666666667	BAL6	Coverage 2018-2020 (5144)
9.14891	-13.232136666666667	BAL7	Coverage 2018-2020 (5144)
9.149141666666667	-13.231955000000001	BAL8	Coverage 2018-2020 (5144)
9.150201666666668	-13.23919833333333	BAL9	Coverage 2018-2020 (5144)
9.117926666666667	-13.156829999999998	BAN1	Coverage 2018-2020 (5144)
9.116645	-13.157576666666667	BAN10	Coverage 2018-2020 (5144)
9.115948333333334	-13.156881666666667	BAN11	Coverage 2018-2020 (5144)
9.115073333333333	-13.157308333333333	BAN12	Coverage 2018-2020 (5144)
9.115028333333333	-13.157088333333336	BAN13	Coverage 2018-2020 (5144)
9.115863333333333	-13.156455000000001	BAN14	Coverage 2018-2020 (5144)
9.116756666666667	-13.156591666666667	BAN15	Coverage 2018-2020 (5144)
9.117176666666667	-13.157243333333334	BAN16	Coverage 2018-2020 (5144)
9.123195	-13.155646666666666	BAN17	Coverage 2018-2020 (5144)
9.124596666666667	-13.156406666666665	BAN18	Coverage 2018-2020 (5144)
9.125178333333334	-13.156878333333335	BAN19	Coverage 2018-2020 (5144)
9.118366666666667	-13.156865000000002	BAN2	Coverage 2018-2020 (5144)
9.126151666666667	-13.157655	BAN20	Coverage 2018-2020 (5144)
9.126315	-13.157801666666668	BAN21	Coverage 2018-2020 (5144)
9.126375	-13.158006666666665	BAN22	Coverage 2018-2020 (5144)
9.126031666666668	-13.158615000000001	BAN23	Coverage 2018-2020 (5144)
9.113738333333334	-13.154981666666666	BAN24	Coverage 2018-2020 (5144)
9.118081666666665	-13.157305000000001	BAN3	Coverage 2018-2020 (5144)
9.118346666666667	-13.158706666666667	BAN4	Coverage 2018-2020 (5144)
9.118505	-13.158771666666667	BAN5	Coverage 2018-2020 (5144)
9.11665	-13.156096666666667	BAN6	Coverage 2018-2020 (5144)
9.117988333333333	-13.158796666666667	BAN7	Coverage 2018-2020 (5144)
9.117141666666667	-13.158695	BAN8	Coverage 2018-2020 (5144)
9.117108333333334	-13.158608333333332	BAN9	Coverage 2018-2020 (5144)
9.394131666666668	-13.30477	BAR1	Coverage 2018-2020 (5144)
9.392636666666668	-13.309495	BAR10	Coverage 2018-2020 (5144)
9.391688333333333	-13.309911666666668	BAR11	Coverage 2018-2020 (5144)
9.39156	-13.30918	BAR12	Coverage 2018-2020 (5144)
9.392448333333334	-13.308113333333331	BAR13	Coverage 2018-2020 (5144)
9.391713333333334	-13.308326666666668	BAR14	Coverage 2018-2020 (5144)
9.39182	-13.307108333333334	BAR15	Coverage 2018-2020 (5144)
9.392973333333334	-13.305816666666665	BAR16	Coverage 2018-2020 (5144)
9.391536666666667	-13.306471666666669	BAR18	Coverage 2018-2020 (5144)
9.390793333333333	-13.30673	BAR19	Coverage 2018-2020 (5144)
9.393963333333334	-13.304540000000001	BAR2	Coverage 2018-2020 (5144)
9.390573333333332	-13.306846666666669	BAR20	Coverage 2018-2020 (5144)
9.390016666666666	-13.306966666666664	BAR21	Coverage 2018-2020 (5144)
9.389053333333333	-13.307261666666667	BAR22	Coverage 2018-2020 (5144)
9.38835	-13.307498333333335	BAR23	Coverage 2018-2020 (5144)
9.387881666666667	-13.308206666666669	BAR24	Coverage 2018-2020 (5144)
9.387391666666668	-13.308801666666666	BAR25	Coverage 2018-2020 (5144)
9.386571666666667	-13.308483333333333	BAR26	Coverage 2018-2020 (5144)
9.386428333333333	-13.30779	BAR27	Coverage 2018-2020 (5144)
9.387473333333332	-13.305806666666667	BAR29	Coverage 2018-2020 (5144)
9.393371666666667	-13.305969999999999	BAR3	Coverage 2018-2020 (5144)
9.387295	-13.305135	BAR30	Coverage 2018-2020 (5144)
9.387516666666667	-13.305016666666665	BAR31	Coverage 2018-2020 (5144)
9.387653333333333	-13.305021666666669	BAR32	Coverage 2018-2020 (5144)
9.387328333333333	-13.304836666666665	BAR33	Coverage 2018-2020 (5144)
9.38752	-13.304388333333334	BAR34	Coverage 2018-2020 (5144)
9.390408333333333	-13.303766666666668	BAR35	Coverage 2018-2020 (5144)
9.390278333333333	-13.303098333333333	BAR36	Coverage 2018-2020 (5144)
9.390783333333333	-13.302606666666668	BAR37	Coverage 2018-2020 (5144)
9.391751666666666	-13.302323333333334	BAR38	Coverage 2018-2020 (5144)
9.391596666666667	-13.301495	BAR39	Coverage 2018-2020 (5144)
9.39372	-13.306299999999998	BAR4	Coverage 2018-2020 (5144)
9.391943333333334	-13.306163333333332	BAR40	Coverage 2018-2020 (5144)
9.39098	-13.300441666666666	BAR41	Coverage 2018-2020 (5144)
9.39105	-13.299266666666664	BAR42	Coverage 2018-2020 (5144)
9.392431666666665	-13.299425000000001	BAR43	Coverage 2018-2020 (5144)
9.391828333333333	-13.300341666666668	BAR44	Coverage 2018-2020 (5144)
9.392273333333332	-13.301415	BAR45	Coverage 2018-2020 (5144)
9.392393333333333	-13.304348333333333	BAR47	Coverage 2018-2020 (5144)
9.392565	-13.303933333333335	BAR48	Coverage 2018-2020 (5144)
9.392576666666667	-13.303386666666665	BAR49	Coverage 2018-2020 (5144)
9.394191666666668	-13.306845	BAR5	Coverage 2018-2020 (5144)
9.39289	-13.303659999999999	BAR50	Coverage 2018-2020 (5144)
9.392845	-13.304213333333333	BAR52	Coverage 2018-2020 (5144)
9.392815	-13.30215	BAR53	Coverage 2018-2020 (5144)
9.393256666666668	-13.303648333333335	BAR53	Coverage 2018-2020 (5144)
9.393163333333332	-13.301418333333334	BAR54	Coverage 2018-2020 (5144)
9.39366	-13.300531666666666	BAR55	Coverage 2018-2020 (5144)
9.393861666666668	-13.300456666666665	BAR56	Coverage 2018-2020 (5144)
9.394111666666667	-13.301256666666665	BAR57	Coverage 2018-2020 (5144)
9.395158333333335	-13.301236666666666	BAR58	Coverage 2018-2020 (5144)
9.394929999999999	-13.301916666666667	BAR59	Coverage 2018-2020 (5144)
9.395635	-13.301563333333336	BAR60	Coverage 2018-2020 (5144)
9.396201666666666	-13.300788333333333	BAR61	Coverage 2018-2020 (5144)
9.396368333333333	-13.300703333333335	BAR62	Coverage 2018-2020 (5144)
9.396485	-13.2997	BAR63	Coverage 2018-2020 (5144)
9.396416666666665	-13.300286666666667	BAR64	Coverage 2018-2020 (5144)
9.39704	-13.300646666666667	BAR65	Coverage 2018-2020 (5144)
9.397001666666666	-13.301613333333334	BAR66	Coverage 2018-2020 (5144)
9.397386666666668	-13.302638333333334	BAR67	Coverage 2018-2020 (5144)
9.397478333333334	-13.303641666666666	BAR68	Coverage 2018-2020 (5144)
9.397783333333333	-13.304696666666667	BAR69	Coverage 2018-2020 (5144)
9.393435	-13.308508333333334	BAR7	Coverage 2018-2020 (5144)
9.39863	-13.305111666666669	BAR70	Coverage 2018-2020 (5144)
9.399650000000001	-13.304996666666666	BAR71	Coverage 2018-2020 (5144)
9.400535	-13.304913333333332	BAR72	Coverage 2018-2020 (5144)
9.400235	-13.304393333333334	BAR73	Coverage 2018-2020 (5144)
9.400041666666668	-13.305188333333335	BAR74	Coverage 2018-2020 (5144)
9.399765	-13.305216666666668	BAR75	Coverage 2018-2020 (5144)
9.39309	-13.309146666666667	BAR9	Coverage 2018-2020 (5144)
9.395796666666666	-13.192870000000001	BET01	Coverage 2018-2020 (5144)
9.395448333333333	-13.193908333333331	BET02	Coverage 2018-2020 (5144)
9.394836666666667	-13.196048333333332	BET03	Coverage 2018-2020 (5144)
9.394364999999999	-13.195946666666668	BET04	Coverage 2018-2020 (5144)
9.394103333333334	-13.195993333333336	BET05	Coverage 2018-2020 (5144)
9.393468333333335	-13.19645	BET06	Coverage 2018-2020 (5144)
9.391638333333333	-13.195178333333335	BET07	Coverage 2018-2020 (5144)
9.391801666666668	-13.194080000000001	BET08	Coverage 2018-2020 (5144)
9.392191666666667	-13.19349	BET09	Coverage 2018-2020 (5144)
9.391960000000001	-13.192513333333332	BET10	Coverage 2018-2020 (5144)
9.390798333333333	-13.192325000000002	BET11	Coverage 2018-2020 (5144)
9.390283333333334	-13.192070000000001	BET12	Coverage 2018-2020 (5144)
9.390443333333334	-13.191876666666667	BET13	Coverage 2018-2020 (5144)
9.389835	-13.190861666666668	BET14	Coverage 2018-2020 (5144)
9.390053333333332	-13.189953333333335	BET15	Coverage 2018-2020 (5144)
9.38988	-13.188953333333332	BET16	Coverage 2018-2020 (5144)
9.389311666666666	-13.187068333333333	BET17	Coverage 2018-2020 (5144)
9.389748333333333	-13.186473333333334	BET18	Coverage 2018-2020 (5144)
9.390211666666666	-13.186533333333333	BET19	Coverage 2018-2020 (5144)
9.391451666666667	-13.187196666666667	BET20	Coverage 2018-2020 (5144)
9.394635	-13.186855	BET21	Coverage 2018-2020 (5144)
9.395888333333334	-13.187333333333333	BET22	Coverage 2018-2020 (5144)
9.396753333333333	-13.187815	BET23	Coverage 2018-2020 (5144)
9.396956666666666	-13.188130000000001	BET24	Coverage 2018-2020 (5144)
9.397373333333332	-13.189073333333333	BET25	Coverage 2018-2020 (5144)
9.397478333333334	-13.18957666666667	BET26	Coverage 2018-2020 (5144)
9.397831666666667	-13.190223333333332	BET27	Coverage 2018-2020 (5144)
9.397926666666667	-13.190761666666667	BET28	Coverage 2018-2020 (5144)
9.397985	-13.191123333333334	BET29	Coverage 2018-2020 (5144)
9.397656666666668	-13.191585000000002	BET30	Coverage 2018-2020 (5144)
9.397768333333334	-13.191775	BET31	Coverage 2018-2020 (5144)
9.396561666666665	-13.192813333333334	BET32	Coverage 2018-2020 (5144)
9.390373333333335	-13.191955	BET33	Coverage 2018-2020 (5144)
9.333146666666666	-13.307723333333335	BGL1	Coverage 2018-2020 (5144)
9.332938333333335	-13.30752	BGL2	Coverage 2018-2020 (5144)
9.33285	-13.307151666666668	BGL3	Coverage 2018-2020 (5144)
9.332503333333333	-13.308178333333334	BGL4	Coverage 2018-2020 (5144)
9.20712	-13.174058333333335	BIS1	Coverage 2018-2020 (5144)
9.208623333333332	-13.169461666666667	BIS10	Coverage 2018-2020 (5144)
9.208606666666666	-13.16887	BIS11	Coverage 2018-2020 (5144)
9.208606666666666	-13.168528333333333	BIS12	Coverage 2018-2020 (5144)
9.208746666666666	-13.168236666666667	BIS13	Coverage 2018-2020 (5144)
9.208876666666667	-13.167906666666665	BIS14	Coverage 2018-2020 (5144)
9.209035	-13.167280000000002	BIS15	Coverage 2018-2020 (5144)
9.209204999999999	-13.166666666666666	BIS16	Coverage 2018-2020 (5144)
9.209286666666666	-13.166088333333335	BIS17	Coverage 2018-2020 (5144)
9.209383333333333	-13.165249999999999	BIS18	Coverage 2018-2020 (5144)
9.209683333333334	-13.164553333333334	BIS19	Coverage 2018-2020 (5144)
9.207043333333333	-13.173668333333334	BIS2	Coverage 2018-2020 (5144)
9.209859999999999	-13.16398	BIS20	Coverage 2018-2020 (5144)
9.210173333333334	-13.163731666666669	BIS21	Coverage 2018-2020 (5144)
9.210495	-13.163699999999999	BIS22	Coverage 2018-2020 (5144)
9.210795	-13.164276666666668	BIS23	Coverage 2018-2020 (5144)
9.210638333333332	-13.165063333333334	BIS24	Coverage 2018-2020 (5144)
9.210681666666666	-13.165863333333334	BIS25	Coverage 2018-2020 (5144)
9.210755	-13.166711666666666	BIS26	Coverage 2018-2020 (5144)
9.210896666666667	-13.167318333333332	BIS27	Coverage 2018-2020 (5144)
9.2124	-13.16778	BIS28	Coverage 2018-2020 (5144)
9.212926666666668	-13.167316666666666	BIS29	Coverage 2018-2020 (5144)
9.207279999999999	-13.172986666666668	BIS3	Coverage 2018-2020 (5144)
9.21326	-13.166924999999999	BIS30	Coverage 2018-2020 (5144)
9.206831666666666	-13.174343333333335	BIS31	Coverage 2018-2020 (5144)
9.206703333333333	-13.174553333333332	BIS32	Coverage 2018-2020 (5144)
9.206486666666667	-13.174671666666665	BIS33	Coverage 2018-2020 (5144)
9.206006666666667	-13.174883333333332	BIS34	Coverage 2018-2020 (5144)
9.205643333333335	-13.174768333333335	BIS35	Coverage 2018-2020 (5144)
9.205074999999999	-13.174659999999998	BIS36	Coverage 2018-2020 (5144)
9.204686666666667	-13.174588333333334	BIS37	Coverage 2018-2020 (5144)
9.204415000000001	-13.175105	BIS38	Coverage 2018-2020 (5144)
9.203835	-13.175126666666666	BIS39	Coverage 2018-2020 (5144)
9.207416666666667	-13.172476666666666	BIS4	Coverage 2018-2020 (5144)
9.203231666666666	-13.175275	BIS40	Coverage 2018-2020 (5144)
9.203135	-13.175546666666666	BIS41	Coverage 2018-2020 (5144)
9.202688333333333	-13.175266666666667	BIS42	Coverage 2018-2020 (5144)
9.202126666666667	-13.175093333333333	BIS43	Coverage 2018-2020 (5144)
9.201653333333333	-13.174415	BIS44	Coverage 2018-2020 (5144)
9.200968333333332	-13.174201666666667	BIS45	Coverage 2018-2020 (5144)
9.200328333333333	-13.174073333333334	BIS46	Coverage 2018-2020 (5144)
9.200266666666666	-13.173571666666666	BIS47	Coverage 2018-2020 (5144)
9.200325	-13.173348333333335	BIS48	Coverage 2018-2020 (5144)
9.200713333333335	-13.173158333333333	BIS49	Coverage 2018-2020 (5144)
9.208045	-13.171931666666667	BIS5	Coverage 2018-2020 (5144)
9.201051666666666	-13.172951666666666	BIS50	Coverage 2018-2020 (5144)
9.20148	-13.172533333333336	BIS51	Coverage 2018-2020 (5144)
9.202063333333333	-13.17198	BIS52	Coverage 2018-2020 (5144)
9.202355	-13.171331666666667	BIS53	Coverage 2018-2020 (5144)
9.202568333333334	-13.170858333333335	BIS54	Coverage 2018-2020 (5144)
9.202951666666667	-13.170448333333331	BIS55	Coverage 2018-2020 (5144)
9.203135	-13.170058333333335	BIS56	Coverage 2018-2020 (5144)
9.203791666666666	-13.169794999999999	BIS57	Coverage 2018-2020 (5144)
9.204524999999999	-13.169568333333332	BIS58	Coverage 2018-2020 (5144)
9.204738333333333	-13.169076666666667	BIS59	Coverage 2018-2020 (5144)
9.208451666666667	-13.171481666666667	BIS6	Coverage 2018-2020 (5144)
9.204379999999999	-13.168730000000002	BIS60	Coverage 2018-2020 (5144)
9.181965	-13.147548333333335	BIS61	Coverage 2018-2020 (5144)
9.206203333333333	-13.172326666666667	BIS62	Coverage 2018-2020 (5144)
9.206628333333333	-13.171836666666666	BIS63	Coverage 2018-2020 (5144)
9.206175	-13.171495	BIS64	Coverage 2018-2020 (5144)
9.206298333333333	-13.171038333333335	BIS65	Coverage 2018-2020 (5144)
9.205788333333334	-13.170893333333334	BIS66	Coverage 2018-2020 (5144)
9.205488333333333	-13.169908333333334	BIS67	Coverage 2018-2020 (5144)
9.205411666666667	-13.169388333333332	BIS68	Coverage 2018-2020 (5144)
9.2052	-13.168468333333331	BIS69	Coverage 2018-2020 (5144)
9.20865	-13.17105	BIS7	Coverage 2018-2020 (5144)
9.205703333333334	-13.169171666666667	BIS70	Coverage 2018-2020 (5144)
9.206001666666667	-13.169668333333334	BIS71	Coverage 2018-2020 (5144)
9.206106666666667	-13.169998333333334	BIS72	Coverage 2018-2020 (5144)
9.209606666666668	-13.162876666666667	BIS73	Coverage 2018-2020 (5144)
9.209835	-13.163333333333332	BIS74	Coverage 2018-2020 (5144)
9.2087	-13.170661666666668	BIS8	Coverage 2018-2020 (5144)
9.208618333333334	-13.169884999999999	BIS9	Coverage 2018-2020 (5144)
9.262023333333333	-13.307925000000001	BKB01	Coverage 2018-2020 (5144)
9.259508333333335	-13.307243333333334	BKB10	Coverage 2018-2020 (5144)
9.262361666666667	-13.308425	BKB11	Coverage 2018-2020 (5144)
9.263176666666668	-13.308493333333335	BKB12	Coverage 2018-2020 (5144)
9.264915	-13.308699999999998	BKB13	Coverage 2018-2020 (5144)
9.265843333333333	-13.308271666666666	BKB14	Coverage 2018-2020 (5144)
9.265623333333334	-13.308846666666666	BKB15	Coverage 2018-2020 (5144)
9.261213333333334	-13.307936666666668	BKB2	Coverage 2018-2020 (5144)
9.26295	-13.308856666666667	BKB20	Coverage 2018-2020 (5144)
9.261063333333334	-13.307854999999998	BKB3	Coverage 2018-2020 (5144)
9.261726666666668	-13.307504999999999	BKB4	Coverage 2018-2020 (5144)
9.26239	-13.306751666666665	BKB5	Coverage 2018-2020 (5144)
9.26224	-13.306375	BKB6	Coverage 2018-2020 (5144)
9.261149999999999	-13.307221666666665	BKB7	Coverage 2018-2020 (5144)
9.260816666666667	-13.307051666666666	BKB8	Coverage 2018-2020 (5144)
9.259906666666666	-13.306921666666664	BKB9	Coverage 2018-2020 (5144)
9.116909999999999	-13.176246666666668	BOM1	Coverage 2018-2020 (5144)
9.116226666666668	-13.176133333333333	BOM10	Coverage 2018-2020 (5144)
9.116171666666666	-13.17622	BOM11	Coverage 2018-2020 (5144)
9.116556666666666	-13.176979999999999	BOM12	Coverage 2018-2020 (5144)
9.115328333333334	-13.178313333333332	BOM13	Coverage 2018-2020 (5144)
9.1152	-13.178361666666667	BOM14	Coverage 2018-2020 (5144)
		BOM15	Coverage 2018-2020 (5144)
9.116743333333334	-13.174941666666665	BOM2	Coverage 2018-2020 (5144)
9.117358333333334	-13.174781666666668	BOM3	Coverage 2018-2020 (5144)
9.118051666666666	-13.174674999999999	BOM4	Coverage 2018-2020 (5144)
9.118770000000001	-13.174485	BOM5	Coverage 2018-2020 (5144)
9.119623333333333	-13.17402	BOM6	Coverage 2018-2020 (5144)
9.120603333333333	-13.173518333333334	BOM7	Coverage 2018-2020 (5144)
9.116385000000001	-13.175371666666669	BOM8	Coverage 2018-2020 (5144)
9.116256666666667	-13.175456666666665	BOM9	Coverage 2018-2020 (5144)
9.408476666666667	-13.281793333333333	BON1	Coverage 2018-2020 (5144)
9.410001666666666	-13.288430000000002	BON10	Coverage 2018-2020 (5144)
9.408858333333335	-13.287855000000002	BON11	Coverage 2018-2020 (5144)
9.408980000000001	-13.288858333333334	BON13	Coverage 2018-2020 (5144)
9.40974	-13.291026666666669	BON14	Coverage 2018-2020 (5144)
9.411156666666667	-13.292578333333331	BON15	Coverage 2018-2020 (5144)
9.412308333333334	-13.295236666666664	BON16	Coverage 2018-2020 (5144)
9.408306666666666	-13.282733333333333	BON2	Coverage 2018-2020 (5144)
9.408848333333333	-13.283971666666666	BON3	Coverage 2018-2020 (5144)
9.410228333333333	-13.30151	BON36	Coverage 2018-2020 (5144)
9.409823333333332	-13.300663333333334	BON37	Coverage 2018-2020 (5144)
9.408278333333334	-13.30064166666667	BON38	Coverage 2018-2020 (5144)
9.407918333333333	-13.298620000000001	BON39	Coverage 2018-2020 (5144)
9.409345	-13.284371666666667	BON4	Coverage 2018-2020 (5144)
9.407784999999999	-13.296918333333334	BON40	Coverage 2018-2020 (5144)
9.407988333333332	-13.29559	BON41	Coverage 2018-2020 (5144)
9.406373333333333	-13.295468333333334	BON42	Coverage 2018-2020 (5144)
9.405606666666667	-13.294316666666669	BON43	Coverage 2018-2020 (5144)
9.404338333333333	-13.294621666666668	BON44	Coverage 2018-2020 (5144)
9.403474999999998	-13.29343	BON45	Coverage 2018-2020 (5144)
9.40255	-13.292231666666664	BON46	Coverage 2018-2020 (5144)
9.401526666666665	-13.291393333333334	BON47	Coverage 2018-2020 (5144)
9.400488333333334	-13.292295000000001	BON48	Coverage 2018-2020 (5144)
9.410515	-13.284821666666668	BON5	Coverage 2018-2020 (5144)
9.404691666666668	-13.285653333333334	BON51	Coverage 2018-2020 (5144)
9.404963333333335	-13.286425000000001	BON52	Coverage 2018-2020 (5144)
9.404906666666667	-13.285734999999999	BON53	Coverage 2018-2020 (5144)
9.410896666666668	-13.285576666666667	BON6	Coverage 2018-2020 (5144)
9.41161	-13.286249999999999	BON7	Coverage 2018-2020 (5144)
9.412045	-13.286888333333332	BON8	Coverage 2018-2020 (5144)
9.411511666666666	-13.288078333333333	BON9	Coverage 2018-2020 (5144)
9.14359	-13.08373	BOR1	Coverage 2018-2020 (5144)
9.141911666666665	-13.0889	BOR11	Coverage 2018-2020 (5144)
9.142066666666667	-13.089760000000002	BOR12	Coverage 2018-2020 (5144)
9.142185000000001	-13.090123333333334	BOR13	Coverage 2018-2020 (5144)
9.142568333333333	-13.089791666666667	BOR14	Coverage 2018-2020 (5144)
9.143166666666668	-13.089565	BOR15	Coverage 2018-2020 (5144)
9.143621666666666	-13.089041666666667	BOR16	Coverage 2018-2020 (5144)
9.14396	-13.088896666666669	BOR17	Coverage 2018-2020 (5144)
9.143546666666667	-13.088608333333331	BOR18	Coverage 2018-2020 (5144)
9.144328333333334	-13.088226666666666	BOR19	Coverage 2018-2020 (5144)
9.139661666666665	-13.085251666666666	BOR2	Coverage 2018-2020 (5144)
9.144556666666666	-13.087493333333335	BOR20	Coverage 2018-2020 (5144)
9.145023333333334	-13.086628333333332	BOR21	Coverage 2018-2020 (5144)
9.145000000000001	-13.086005	BOR22	Coverage 2018-2020 (5144)
9.145596666666668	-13.08442	BOR23	Coverage 2018-2020 (5144)
9.146056666666668	-13.084031666666666	BOR24	Coverage 2018-2020 (5144)
9.146233333333333	-13.083511666666668	BOR25	Coverage 2018-2020 (5144)
9.146388333333334	-13.082981666666667	BOR26	Coverage 2018-2020 (5144)
9.146828333333334	-13.08267	BOR27	Coverage 2018-2020 (5144)
9.142805000000001	-13.083126666666665	BOR28	Coverage 2018-2020 (5144)
9.140054999999998	-13.08578	BOR3	Coverage 2018-2020 (5144)
9.140271666666667	-13.086678333333335	BOR4	Coverage 2018-2020 (5144)
9.140681666666667	-13.087333333333333	BOR5	Coverage 2018-2020 (5144)
9.141071666666667	-13.088199999999999	BOR6	Coverage 2018-2020 (5144)
9.143031666666667	-13.082596666666666	BOR7	Coverage 2018-2020 (5144)
9.13925	-13.084598333333334	BOR8	Coverage 2018-2020 (5144)
9.141388333333333	-13.088601666666667	BOR9	Coverage 2018-2020 (5144)
9.418946666666667	-13.174719999999999	BOS1	Coverage 2018-2020 (5144)
9.416278333333334	-13.174276666666666	BOS10	Coverage 2018-2020 (5144)
9.423255000000001	-13.170721666666669	BOS11	Coverage 2018-2020 (5144)
9.418171666666666	-13.172006666666668	BOS12	Coverage 2018-2020 (5144)
9.423996666666666	-13.171806666666665	BOS13	Coverage 2018-2020 (5144)
9.416205	-13.171483333333333	BOS14	Coverage 2018-2020 (5144)
9.424541666666666	-13.171721666666667	BOS15	Coverage 2018-2020 (5144)
9.41529	-13.171948333333335	BOS16	Coverage 2018-2020 (5144)
9.424926666666666	-13.169800000000002	BOS17	Coverage 2018-2020 (5144)
9.415305	-13.172886666666667	BOS18	Coverage 2018-2020 (5144)
9.42577	-13.169493333333332	BOS19	Coverage 2018-2020 (5144)
9.418821666666666	-13.176888333333332	BOS2	Coverage 2018-2020 (5144)
9.41831	-13.169323333333333	BOS2	Coverage 2018-2020 (5144)
9.415763333333333	-13.173361666666665	BOS20	Coverage 2018-2020 (5144)
9.426468333333334	-13.168961666666666	BOS21	Coverage 2018-2020 (5144)
9.42722	-13.168941666666667	BOS23	Coverage 2018-2020 (5144)
9.428131666666667	-13.168091666666665	BOS25	Coverage 2018-2020 (5144)
9.428715	-13.167845	BOS27	Coverage 2018-2020 (5144)
9.429801666666666	-13.167923333333333	BOS29	Coverage 2018-2020 (5144)
9.421365	-13.170061666666667	BOS3	Coverage 2018-2020 (5144)
9.43045	-13.168406666666666	BOS31	Coverage 2018-2020 (5144)
9.430715	-13.168341666666667	BOS33	Coverage 2018-2020 (5144)
9.427946666666665	-13.168858333333333	BOS35	Coverage 2018-2020 (5144)
9.425498333333334	-13.171510000000001	BOS39	Coverage 2018-2020 (5144)
9.41868	-13.176074999999999	BOS4	Coverage 2018-2020 (5144)
9.417781666666666	-13.169475	BOS4	Coverage 2018-2020 (5144)
9.424725	-13.172514999999999	BOS41	Coverage 2018-2020 (5144)
9.424823333333334	-13.172903333333332	BOS43	Coverage 2018-2020 (5144)
9.420576666666667	-13.16970833333333	BOS46	Coverage 2018-2020 (5144)
9.421955	-13.171421666666667	BOS47	Coverage 2018-2020 (5144)
9.420141666666666	-13.171473333333331	BOS48	Coverage 2018-2020 (5144)
9.418305	-13.175858333333334	BOS5	Coverage 2018-2020 (5144)
9.421695	-13.16945	BOS5	Coverage 2018-2020 (5144)
9.4195	-13.171598333333334	BOS50	Coverage 2018-2020 (5144)
9.41745	-13.175980000000001	BOS6	Coverage 2018-2020 (5144)
9.417295	-13.170083333333332	BOS6	Coverage 2018-2020 (5144)
9.416848333333332	-13.17544	BOS7	Coverage 2018-2020 (5144)
9.421895000000001	-13.170570000000001	BOS7	Coverage 2018-2020 (5144)
9.416371666666667	-13.175205000000002	BOS8	Coverage 2018-2020 (5144)
9.417556666666666	-13.170763333333332	BOS8	Coverage 2018-2020 (5144)
9.416076666666667	-13.174704999999998	BOS9	Coverage 2018-2020 (5144)
9.422626666666668	-13.170485000000001	BOS9	Coverage 2018-2020 (5144)
9.141576666666667	-13.088961666666668	BOT10	Coverage 2018-2020 (5144)
9.285468333333334	-13.117246666666665	BOU1	Coverage 2018-2020 (5144)
9.286768333333333	-13.120598333333332	BOU10	Coverage 2018-2020 (5144)
9.286741666666668	-13.120503333333334	BOU11	Coverage 2018-2020 (5144)
9.286291666666667	-13.12017	BOU12	Coverage 2018-2020 (5144)
9.285665	-13.117211666666666	BOU2	Coverage 2018-2020 (5144)
9.287681666666666	-13.116954999999999	BOU3	Coverage 2018-2020 (5144)
9.287936666666667	-13.116793333333332	BOU4	Coverage 2018-2020 (5144)
9.28877	-13.115995000000002	BOU5	Coverage 2018-2020 (5144)
9.285333333333334	-13.118373333333333	BOU6	Coverage 2018-2020 (5144)
9.286726666666668	-13.120331666666667	BOU7	Coverage 2018-2020 (5144)
9.286713333333333	-13.119923333333334	BOU8	Coverage 2018-2020 (5144)
9.287125	-13.120395	BOU9	Coverage 2018-2020 (5144)
9.116615	-13.08585	CBA10	Coverage 2018-2020 (5144)
9.11745	-13.085621666666668	CBA11	Coverage 2018-2020 (5144)
9.11887	-13.086170000000001	CBA12	Coverage 2018-2020 (5144)
9.116314999999998	-13.086693333333335	CBA14	Coverage 2018-2020 (5144)
9.116980000000002	-13.087001666666668	CBA15	Coverage 2018-2020 (5144)
9.118855	-13.087441666666667	CBA17	Coverage 2018-2020 (5144)
9.119566666666666	-13.089661666666666	CBA18	Coverage 2018-2020 (5144)
9.119195	-13.091668333333333	CBA19	Coverage 2018-2020 (5144)
9.114426666666667	-13.081433333333333	CBA2	Coverage 2018-2020 (5144)
9.118321666666667	-13.093269999999999	CBA20	Coverage 2018-2020 (5144)
9.119061666666665	-13.093616666666666	CBA21	Coverage 2018-2020 (5144)
9.120545	-13.094081666666666	CBA22	Coverage 2018-2020 (5144)
9.118436666666666	-13.095323333333333	CBA23	Coverage 2018-2020 (5144)
9.118936666666666	-13.095189999999999	CBA24	Coverage 2018-2020 (5144)
9.120026666666666	-13.09493	CBA25	Coverage 2018-2020 (5144)
9.122431666666667	-13.094858333333331	CBA26	Coverage 2018-2020 (5144)
9.124423333333334	-13.093861666666665	CBA27	Coverage 2018-2020 (5144)
9.124868333333334	-13.095830000000001	CBA28	Coverage 2018-2020 (5144)
9.123263333333334	-13.097088333333334	CBA29	Coverage 2018-2020 (5144)
9.115086666666667	-13.081383333333333	CBA3	Coverage 2018-2020 (5144)
9.125211666666667	-13.097428333333335	CBA30	Coverage 2018-2020 (5144)
9.127118333333334	-13.099093333333334	CBA32	Coverage 2018-2020 (5144)
9.129921666666666	-13.099581666666666	CBA33	Coverage 2018-2020 (5144)
9.134246666666666	-13.100715	CBA35	Coverage 2018-2020 (5144)
9.133505000000001	-13.103263333333333	CBA36	Coverage 2018-2020 (5144)
9.134283333333334	-13.105791666666669	CBA37	Coverage 2018-2020 (5144)
9.135075	-13.107629999999999	CBA38	Coverage 2018-2020 (5144)
9.121556666666667	-13.095395	CBA38	Coverage 2018-2020 (5144)
9.115375	-13.082058333333334	CBA4	Coverage 2018-2020 (5144)
9.116238333333333	-13.081709999999998	CBA5	Coverage 2018-2020 (5144)
9.116356666666666	-13.082599999999998	CBA6	Coverage 2018-2020 (5144)
9.116916666666667	-13.083458333333333	CBA7	Coverage 2018-2020 (5144)
9.116428333333333	-13.084581666666669	CBA8	Coverage 2018-2020 (5144)
9.115688333333333	-13.085325000000001	CBA9	Coverage 2018-2020 (5144)
9.371246666666668	-13.298268333333333	CBK1	Coverage 2018-2020 (5144)
9.366148333333333	-13.300758333333333	CBK10	Coverage 2018-2020 (5144)
9.367401666666666	-13.302028333333332	CBK11	Coverage 2018-2020 (5144)
9.366361666666668	-13.303633333333334	CBK12	Coverage 2018-2020 (5144)
9.368371666666667	-13.304863333333333	CBK13	Coverage 2018-2020 (5144)
9.369940000000001	-13.305433333333333	CBK14	Coverage 2018-2020 (5144)
9.369918333333334	-13.307106666666668	CBK15	Coverage 2018-2020 (5144)
9.36981	-13.307348333333334	CBK16	Coverage 2018-2020 (5144)
9.367848333333335	-13.30651	CBK17	Coverage 2018-2020 (5144)
9.365993333333334	-13.307	CBK18	Coverage 2018-2020 (5144)
9.363869999999999	-13.306063333333334	CBK19	Coverage 2018-2020 (5144)
9.37054	-13.298483333333335	CBK2	Coverage 2018-2020 (5144)
9.363529999999999	-13.304685	CBK20	Coverage 2018-2020 (5144)
9.364046666666667	-13.302901666666665	CBK21	Coverage 2018-2020 (5144)
9.363283333333333	-13.302533333333335	CBK22	Coverage 2018-2020 (5144)
9.361938333333335	-13.303891666666667	CBK23	Coverage 2018-2020 (5144)
9.360331666666667	-13.30491	CBK24	Coverage 2018-2020 (5144)
9.35871	-13.304478333333334	CBK25	Coverage 2018-2020 (5144)
9.35707	-13.304714999999998	CBK26	Coverage 2018-2020 (5144)
9.355738333333333	-13.304841666666668	CBK27	Coverage 2018-2020 (5144)
9.356165	-13.307936666666668	CBK28	Coverage 2018-2020 (5144)
9.357128333333332	-13.309798333333333	CBK29	Coverage 2018-2020 (5144)
9.369516666666668	-13.299003333333333	CBK3	Coverage 2018-2020 (5144)
9.35957	-13.309233333333335	CBK30	Coverage 2018-2020 (5144)
9.360629999999999	-13.308885000000002	CBK31	Coverage 2018-2020 (5144)
9.362048333333332	-13.307983333333334	CBK32	Coverage 2018-2020 (5144)
9.36351	-13.308173333333333	CBK33	Coverage 2018-2020 (5144)
9.364143333333335	-13.309728333333332	CBK34	Coverage 2018-2020 (5144)
9.363565	-13.311708333333335	CBK35	Coverage 2018-2020 (5144)
9.363701666666666	-13.314416666666666	CBK36	Coverage 2018-2020 (5144)
9.365438333333334	-13.31517	CBK37	Coverage 2018-2020 (5144)
9.369028333333334	-13.299578333333333	CBK4	Coverage 2018-2020 (5144)
9.367871666666668	-13.29953	CBK5	Coverage 2018-2020 (5144)
9.366913333333335	-13.299283333333335	CBK6	Coverage 2018-2020 (5144)
9.366153333333333	-13.298805	CBK7	Coverage 2018-2020 (5144)
9.365178333333334	-13.298658333333332	CBK8	Coverage 2018-2020 (5144)
9.364698333333333	-13.299695000000002	CBK9	Coverage 2018-2020 (5144)
9.116060000000001	-13.174129999999998	CBN000	Coverage 2018-2020 (5144)
9.143239999999999	-13.156966666666666	CBN1	Coverage 2018-2020 (5144)
9.126246666666667	-13.153524999999998	CBN10	Coverage 2018-2020 (5144)
9.124711666666666	-13.15349	CBN11	Coverage 2018-2020 (5144)
9.123785	-13.154805	CBN12	Coverage 2018-2020 (5144)
9.122395000000001	-13.155153333333333	CBN13	Coverage 2018-2020 (5144)
9.121516666666668	-13.153921666666667	CBN14	Coverage 2018-2020 (5144)
9.121565	-13.152168333333334	CBN15	Coverage 2018-2020 (5144)
9.120766666666666	-13.152106666666668	CBN16	Coverage 2018-2020 (5144)
9.125544999999999	-13.15133666666667	CBN18	Coverage 2018-2020 (5144)
9.12694	-13.151651666666664	CBN19	Coverage 2018-2020 (5144)
9.140856666666668	-13.154755	CBN2	Coverage 2018-2020 (5144)
9.127228333333333	-13.149908333333334	CBN20	Coverage 2018-2020 (5144)
9.126253333333333	-13.149853333333333	CBN21	Coverage 2018-2020 (5144)
9.125808333333334	-13.149886666666665	CBN22	Coverage 2018-2020 (5144)
9.130533333333334	-13.16262	CBN23	Coverage 2018-2020 (5144)
9.130666666666666	-13.167445000000003	CBN24	Coverage 2018-2020 (5144)
9.127283333333333	-13.165711666666668	CBN25	Coverage 2018-2020 (5144)
9.124545000000001	-13.162285	CBN26	Coverage 2018-2020 (5144)
9.123906666666667	-13.15968	CBN27	Coverage 2018-2020 (5144)
9.122311666666667	-13.159484999999998	CBN28	Coverage 2018-2020 (5144)
9.117931666666667	-13.161053333333333	CBN29	Coverage 2018-2020 (5144)
9.137146666666666	-13.15402	CBN3	Coverage 2018-2020 (5144)
9.115548333333333	-13.160146666666666	CBN30	Coverage 2018-2020 (5144)
9.116875	-13.162331666666667	CBN31	Coverage 2018-2020 (5144)
9.113658333333332	-13.164313333333332	CBN32	Coverage 2018-2020 (5144)
9.113651666666668	-13.162125	CBN33	Coverage 2018-2020 (5144)
9.112343333333333	-13.160308333333335	CBN34	Coverage 2018-2020 (5144)
9.112271666666667	-13.162131666666669	CBN35	Coverage 2018-2020 (5144)
9.110723333333334	-13.161983333333334	CBN36	Coverage 2018-2020 (5144)
9.108763333333334	-13.159451666666666	CBN37	Coverage 2018-2020 (5144)
9.109058333333333	-13.161158333333333	CBN38	Coverage 2018-2020 (5144)
9.105876666666667	-13.159848333333333	CBN39	Coverage 2018-2020 (5144)
9.132859999999999	-13.155199999999999	CBN4	Coverage 2018-2020 (5144)
9.104411666666666	-13.16212	CBN40	Coverage 2018-2020 (5144)
9.103351666666667	-13.160898333333334	CBN41	Coverage 2018-2020 (5144)
9.102223333333335	-13.161210000000002	CBN42	Coverage 2018-2020 (5144)
9.101486666666666	-13.16063	CBN43	Coverage 2018-2020 (5144)
9.111391666666666	-13.166058333333334	CBN44	Coverage 2018-2020 (5144)
9.110073333333334	-13.168038333333334	CBN45	Coverage 2018-2020 (5144)
9.108136666666667	-13.168205	CBN46	Coverage 2018-2020 (5144)
9.106446666666667	-13.168236666666667	CBN47	Coverage 2018-2020 (5144)
9.105255	-13.169833333333335	CBN48	Coverage 2018-2020 (5144)
9.103665000000001	-13.170768333333335	CBN49	Coverage 2018-2020 (5144)
9.130856666666666	-13.158721666666668	CBN5	Coverage 2018-2020 (5144)
9.118673333333334	-13.162775	CBN50	Coverage 2018-2020 (5144)
9.12112	-13.164029999999999	CBN51	Coverage 2018-2020 (5144)
9.119925	-13.16783	CBN53	Coverage 2018-2020 (5144)
9.117608333333333	-13.165143333333333	CBN54	Coverage 2018-2020 (5144)
9.115971666666667	-13.168146666666667	CBN55	Coverage 2018-2020 (5144)
9.119336666666667	-13.170158333333331	CBN56	Coverage 2018-2020 (5144)
9.11814	-13.172533333333336	CBN57	Coverage 2018-2020 (5144)
9.11633	-13.17364	CBN58	Coverage 2018-2020 (5144)
9.128343333333333	-13.159275	CBN6	Coverage 2018-2020 (5144)
9.126605000000001	-13.157755000000002	CBN7	Coverage 2018-2020 (5144)
9.126908333333335	-13.155471666666665	CBN8	Coverage 2018-2020 (5144)
9.125278333333334	-13.155033333333332	CBN9	Coverage 2018-2020 (5144)
9.122224999999998	-13.152423333333335	CBN97	Coverage 2018-2020 (5144)
9.290505	-13.151485	CBO1	Coverage 2018-2020 (5144)
9.281531666666666	-13.125375	CBO10	Coverage 2018-2020 (5144)
9.282461666666668	-13.123851666666667	CBO11	Coverage 2018-2020 (5144)
9.285258333333333	-13.123415	CBO12	Coverage 2018-2020 (5144)
9.285935	-13.121926666666665	CBO13	Coverage 2018-2020 (5144)
9.287388333333332	-13.121019999999998	CBO15	Coverage 2018-2020 (5144)
9.287389999999998	-13.119358333333333	CBO15	Coverage 2018-2020 (5144)
9.279411666666666	-13.129648333333334	CBO16	Coverage 2018-2020 (5144)
9.277608333333335	-13.130298333333334	CBO17	Coverage 2018-2020 (5144)
9.276594999999999	-13.129968333333332	CBO18	Coverage 2018-2020 (5144)
9.275608333333334	-13.130291666666668	CBO19	Coverage 2018-2020 (5144)
9.287625	-13.146231666666665	CBO2	Coverage 2018-2020 (5144)
9.275285	-13.128683333333333	CBO20	Coverage 2018-2020 (5144)
9.280471666666667	-13.143760000000002	CBO21	Coverage 2018-2020 (5144)
9.284721666666666	-13.14432	CBO3	Coverage 2018-2020 (5144)
9.279336666666667	-13.141841666666668	CBO4	Coverage 2018-2020 (5144)
9.278975	-13.140103333333332	CBO5	Coverage 2018-2020 (5144)
9.280291666666667	-13.137668333333332	CBO6	Coverage 2018-2020 (5144)
9.27881	-13.134773333333332	CBO7	Coverage 2018-2020 (5144)
9.279406666666667	-13.131353333333333	CBO8	Coverage 2018-2020 (5144)
9.281076666666667	-13.128606666666666	CBO9	Coverage 2018-2020 (5144)
9.214486666666666	-13.164906666666665	CCN00	Coverage 2018-2020 (5144)
9.200376666666667	-13.162791666666665	CCN000	Coverage 2018-2020 (5144)
9.238181666666666	-13.180555	CCN000	Coverage 2018-2020 (5144)
9.217776666666667	-13.186950000000001	CCN001	Coverage 2018-2020 (5144)
9.217593333333333	-13.186706666666664	CCN002	Coverage 2018-2020 (5144)
9.18641	-13.186421666666668	CCN04	Coverage 2018-2020 (5144)
9.191068333333334	-13.184391666666667	CCN06	Coverage 2018-2020 (5144)
9.175393333333334	-13.187656666666665	CCN1	Coverage 2018-2020 (5144)
9.193943333333333	-13.189604999999998	CCN1	Coverage 2018-2020 (5144)
9.196893333333332	-13.189995	CCN10	Coverage 2018-2020 (5144)
9.195576666666666	-13.182120000000001	CCN101	Coverage 2018-2020 (5144)
9.245561666666667	-13.175600000000001	CCN102	Coverage 2018-2020 (5144)
9.195691666666667	-13.179968333333333	CCN103	Coverage 2018-2020 (5144)
9.247684999999999	-13.178366666666667	CCN104	Coverage 2018-2020 (5144)
9.198416666666667	-13.180135	CCN105	Coverage 2018-2020 (5144)
9.249671666666668	-13.179038333333331	CCN106	Coverage 2018-2020 (5144)
9.250644999999999	-13.178779999999998	CCN108	Coverage 2018-2020 (5144)
9.201898333333332	-13.177861666666669	CCN109	Coverage 2018-2020 (5144)
9.176633333333333	-13.185441666666668	CCN11	Coverage 2018-2020 (5144)
9.248651666666666	-13.175906666666666	CCN110	Coverage 2018-2020 (5144)
9.202233333333334	-13.177051666666667	CCN111	Coverage 2018-2020 (5144)
9.246640000000001	-13.178758333333333	CCN112	Coverage 2018-2020 (5144)
9.200993333333335	-13.175645000000001	CCN113	Coverage 2018-2020 (5144)
9.198761666666666	-13.175331666666667	CCN115	Coverage 2018-2020 (5144)
9.198385	-13.173343333333332	CCN117	Coverage 2018-2020 (5144)
9.251873333333332	-13.175288333333333	CCN118	Coverage 2018-2020 (5144)
9.2005	-13.171821666666665	CCN119	Coverage 2018-2020 (5144)
9.20031	-13.192046666666666	CCN12	Coverage 2018-2020 (5144)
9.254228333333334	-13.174238333333335	CCN120	Coverage 2018-2020 (5144)
9.201693333333333	-13.170313333333334	CCN121	Coverage 2018-2020 (5144)
9.249768333333332	-13.173755000000002	CCN122	Coverage 2018-2020 (5144)
9.202378333333334	-13.169039999999999	CCN123	Coverage 2018-2020 (5144)
9.250463333333332	-13.171990000000001	CCN124	Coverage 2018-2020 (5144)
9.201168333333333	-13.16653	CCN125	Coverage 2018-2020 (5144)
9.255973333333333	-13.177368333333334	CCN126	Coverage 2018-2020 (5144)
9.250563333333334	-13.170841666666668	CCN126	Coverage 2018-2020 (5144)
9.200471666666665	-13.166681666666667	CCN127	Coverage 2018-2020 (5144)
9.258993333333333	-13.178663333333335	CCN128	Coverage 2018-2020 (5144)
9.258614999999999	-13.178506666666665	CCN128	Coverage 2018-2020 (5144)
9.198825	-13.166421666666668	CCN129	Coverage 2018-2020 (5144)
9.17544	-13.182015000000002	CCN13	Coverage 2018-2020 (5144)
9.19713	-13.165180000000001	CCN131	Coverage 2018-2020 (5144)
9.197486666666666	-13.164386666666667	CCN133	Coverage 2018-2020 (5144)
9.198413333333333	-13.163810000000002	CCN135	Coverage 2018-2020 (5144)
9.198745	-13.163143333333334	CCN137	Coverage 2018-2020 (5144)
9.204923333333333	-13.176261666666669	CCN139	Coverage 2018-2020 (5144)
9.20173	-13.187796666666667	CCN14	Coverage 2018-2020 (5144)
9.207371666666667	-13.175585000000002	CCN141	Coverage 2018-2020 (5144)
9.234213333333335	-13.180385000000001	CCN143	Coverage 2018-2020 (5144)
9.236953333333334	-13.179873333333335	CCN145	Coverage 2018-2020 (5144)
9.237975	-13.180438333333333	CCN147	Coverage 2018-2020 (5144)
9.240011666666668	-13.179683333333333	CCN149	Coverage 2018-2020 (5144)
9.176653333333332	-13.181506666666667	CCN15	Coverage 2018-2020 (5144)
9.24249	-13.17991	CCN151	Coverage 2018-2020 (5144)
9.243605	-13.176513333333332	CCN153	Coverage 2018-2020 (5144)
9.24365	-13.176351666666669	CCN155	Coverage 2018-2020 (5144)
9.244983333333332	-13.175519999999999	CCN157	Coverage 2018-2020 (5144)
9.24671	-13.177204999999999	CCN159	Coverage 2018-2020 (5144)
9.20346	-13.188154999999998	CCN16	Coverage 2018-2020 (5144)
9.247611666666668	-13.180244999999998	CCN163	Coverage 2018-2020 (5144)
9.246976666666665	-13.18075	CCN165	Coverage 2018-2020 (5144)
9.247291666666666	-13.181856666666667	CCN167	Coverage 2018-2020 (5144)
9.246451666666667	-13.182208333333332	CCN169	Coverage 2018-2020 (5144)
9.175578333333334	-13.176923333333331	CCN17	Coverage 2018-2020 (5144)
9.175045	-13.181375	CCN170	Coverage 2018-2020 (5144)
9.246696666666667	-13.182876666666667	CCN171	Coverage 2018-2020 (5144)
9.248511666666667	-13.180513333333332	CCN173	Coverage 2018-2020 (5144)
9.249411666666667	-13.180793333333334	CCN175	Coverage 2018-2020 (5144)
9.203863333333334	-13.191279999999999	CCN18	Coverage 2018-2020 (5144)
9.176459999999999	-13.175916666666668	CCN19	Coverage 2018-2020 (5144)
9.183133333333334	-13.188558333333333	CCN2	Coverage 2018-2020 (5144)
9.206116666666667	-13.190723333333334	CCN20	Coverage 2018-2020 (5144)
9.178241666666667	-13.173911666666667	CCN21	Coverage 2018-2020 (5144)
9.208426666666666	-13.191696666666667	CCN22	Coverage 2018-2020 (5144)
9.179458333333335	-13.172453333333332	CCN23	Coverage 2018-2020 (5144)
9.210366666666665	-13.192265	CCN24	Coverage 2018-2020 (5144)
9.181741666666666	-13.171975000000002	CCN25	Coverage 2018-2020 (5144)
9.183203333333333	-13.172596666666667	CCN27	Coverage 2018-2020 (5144)
9.210183333333333	-13.188255	CCN28	Coverage 2018-2020 (5144)
9.184941666666667	-13.176063333333332	CCN29	Coverage 2018-2020 (5144)
9.177606666666666	-13.189631666666665	CCN3	Coverage 2018-2020 (5144)
9.212105000000001	-13.186751666666664	CCN30	Coverage 2018-2020 (5144)
9.183150000000001	-13.176696666666665	CCN31	Coverage 2018-2020 (5144)
9.214658333333334	-13.18612	CCN32	Coverage 2018-2020 (5144)
9.183535000000001	-13.179049999999998	CCN33	Coverage 2018-2020 (5144)
9.216691666666666	-13.187456666666666	CCN34	Coverage 2018-2020 (5144)
9.18467	-13.179466666666666	CCN35	Coverage 2018-2020 (5144)
9.211736666666667	-13.190249999999999	CCN36	Coverage 2018-2020 (5144)
9.186036666666666	-13.179028333333333	CCN37	Coverage 2018-2020 (5144)
9.203836666666666	-13.178561666666667	CCN37	Coverage 2018-2020 (5144)
9.198521666666666	-13.19389	CCN38	Coverage 2018-2020 (5144)
9.217478333333334	-13.184561666666665	CCN38	Coverage 2018-2020 (5144)
9.185638333333333	-13.178548333333334	CCN39	Coverage 2018-2020 (5144)
9.199925	-13.192960000000001	CCN40	Coverage 2018-2020 (5144)
9.180546666666666	-13.178951666666668	CCN41	Coverage 2018-2020 (5144)
9.194793333333333	-13.190378333333335	CCN42	Coverage 2018-2020 (5144)
9.179965000000001	-13.182549999999999	CCN43	Coverage 2018-2020 (5144)
9.218304999999999	-13.182545000000001	CCN44	Coverage 2018-2020 (5144)
9.178793333333335	-13.183358333333334	CCN45	Coverage 2018-2020 (5144)
9.219905	-13.181778333333334	CCN46	Coverage 2018-2020 (5144)
9.181311666666666	-13.186385	CCN47	Coverage 2018-2020 (5144)
9.208921666666667	-13.174920000000002	CCN48	Coverage 2018-2020 (5144)
9.22116	-13.182746666666667	CCN48	Coverage 2018-2020 (5144)
9.179696666666667	-13.187956666666667	CCN49	Coverage 2018-2020 (5144)
9.20856	-13.173435	CCN50	Coverage 2018-2020 (5144)
9.222551666666668	-13.182611666666666	CCN50	Coverage 2018-2020 (5144)
9.182651666666667	-13.190516666666667	CCN51	Coverage 2018-2020 (5144)
9.209185	-13.170308333333333	CCN52	Coverage 2018-2020 (5144)
9.211665	-13.170161666666669	CCN54	Coverage 2018-2020 (5144)
9.211616666666666	-13.172881666666667	CCN56	Coverage 2018-2020 (5144)
9.188951666666666	-13.187019999999999	CCN57	Coverage 2018-2020 (5144)
9.213114999999998	-13.173621666666667	CCN58	Coverage 2018-2020 (5144)
9.188233333333333	-13.18803	CCN59	Coverage 2018-2020 (5144)
9.214853333333334	-13.172708333333333	CCN60	Coverage 2018-2020 (5144)
9.21406	-13.171095	CCN60	Coverage 2018-2020 (5144)
9.186381666666668	-13.188843333333333	CCN61	Coverage 2018-2020 (5144)
9.186596666666667	-13.189604999999998	CCN61	Coverage 2018-2020 (5144)
9.188198333333334	-13.1912	CCN63	Coverage 2018-2020 (5144)
9.212666666666667	-13.170251666666665	CCN64	Coverage 2018-2020 (5144)
9.190505	-13.19173	CCN65	Coverage 2018-2020 (5144)
9.212731666666667	-13.168880000000001	CCN66	Coverage 2018-2020 (5144)
9.192313333333335	-13.192821666666669	CCN67	Coverage 2018-2020 (5144)
9.19129	-13.193389999999999	CCN69	Coverage 2018-2020 (5144)
9.213511666666667	-13.168033333333335	CCN70	Coverage 2018-2020 (5144)
9.188979999999999	-13.192268333333335	CCN71	Coverage 2018-2020 (5144)
9.213628333333332	-13.166863333333334	CCN72	Coverage 2018-2020 (5144)
9.200246666666667	-13.184025	CCN73	Coverage 2018-2020 (5144)
9.215405	-13.1715	CCN74	Coverage 2018-2020 (5144)
9.188065	-13.194658333333333	CCN75	Coverage 2018-2020 (5144)
9.215576666666667	-13.169268333333331	CCN76	Coverage 2018-2020 (5144)
9.190951666666667	-13.194151666666668	CCN77	Coverage 2018-2020 (5144)
9.216516666666667	-13.168206666666666	CCN78	Coverage 2018-2020 (5144)
9.191571666666666	-13.196041666666668	CCN79	Coverage 2018-2020 (5144)
9.192081666666667	-13.187408333333334	CCN8	Coverage 2018-2020 (5144)
9.211856666666668	-13.174444999999999	CCN80	Coverage 2018-2020 (5144)
9.191848333333333	-13.196735	CCN81	Coverage 2018-2020 (5144)
9.21439	-13.176191666666666	CCN82	Coverage 2018-2020 (5144)
9.203193333333333	-13.186278333333332	CCN83	Coverage 2018-2020 (5144)
9.218563333333332	-13.175684999999998	CCN84	Coverage 2018-2020 (5144)
9.203368333333334	-13.186358333333333	CCN85	Coverage 2018-2020 (5144)
9.222513333333334	-13.177455000000002	CCN86	Coverage 2018-2020 (5144)
9.203401666666668	-13.186113333333333	CCN87	Coverage 2018-2020 (5144)
9.226255	-13.176319999999999	CCN88	Coverage 2018-2020 (5144)
9.203243333333335	-13.186051666666666	CCN89	Coverage 2018-2020 (5144)
9.178255	-13.184954999999999	CCN9	Coverage 2018-2020 (5144)
9.230305	-13.178121666666668	CCN90	Coverage 2018-2020 (5144)
9.201553333333333	-13.186553333333332	CCN91	Coverage 2018-2020 (5144)
9.196748333333334	-13.184738333333334	CCN95	Coverage 2018-2020 (5144)
9.196461666666666	-13.182163333333332	CCN97	Coverage 2018-2020 (5144)
9.194828333333334	-13.182330000000002	CCN99	Coverage 2018-2020 (5144)
9.17672276	-13.14941757	CCO00	Coverage 2018-2020 (5144)
9.17539937	-13.13525146	CCO06	Coverage 2018-2020 (5144)
9.176705	-13.148705	CCO1	Coverage 2018-2020 (5144)
9.159040000000001	-13.112181666666666	CCO10	Coverage 2018-2020 (5144)
9.173061666666666	-13.127656666666667	CCO100	Coverage 2018-2020 (5144)
9.175144999999999	-13.094696666666668	CCO101	Coverage 2018-2020 (5144)
9.171858333333335	-13.127145	CCO102	Coverage 2018-2020 (5144)
9.175115	-13.094478333333333	CCO103	Coverage 2018-2020 (5144)
9.170635	-13.126055000000001	CCO104	Coverage 2018-2020 (5144)
9.174361666666666	-13.094566666666667	CCO105	Coverage 2018-2020 (5144)
9.169996666666666	-13.124598333333331	CCO106	Coverage 2018-2020 (5144)
9.138991666666668	-13.109604999999998	CCO107	Coverage 2018-2020 (5144)
9.168759999999999	-13.119779999999999	CCO108	Coverage 2018-2020 (5144)
9.140456666666667	-13.110438333333331	CCO109	Coverage 2018-2020 (5144)
9.165386666666667	-13.116451666666668	CCO109	Coverage 2018-2020 (5144)
9.146488333333334	-13.109343333333333	CCO11	Coverage 2018-2020 (5144)
9.143455	-13.110253333333333	CCO110	Coverage 2018-2020 (5144)
9.158093333333333	-13.114493333333334	CCO111	Coverage 2018-2020 (5144)
9.161598333333334	-13.115466666666668	CCO111	Coverage 2018-2020 (5144)
9.153771666666668	-13.113936666666666	CCO112	Coverage 2018-2020 (5144)
9.14236	-13.112228333333332	CCO113	Coverage 2018-2020 (5144)
9.150286666666666	-13.113948333333333	CCO113	Coverage 2018-2020 (5144)
9.16407	-13.119338333333333	CCO115	Coverage 2018-2020 (5144)
9.159485	-13.118553333333333	CCO115	Coverage 2018-2020 (5144)
9.143374999999999	-13.113243333333333	CCO115	Coverage 2018-2020 (5144)
9.167191666666668	-13.121381666666666	CCO116	Coverage 2018-2020 (5144)
9.166836666666667	-13.125563333333332	CCO117	Coverage 2018-2020 (5144)
9.144818333333335	-13.114666666666668	CCO117	Coverage 2018-2020 (5144)
9.168086666666666	-13.129363333333334	CCO118	Coverage 2018-2020 (5144)
9.169465	-13.132941666666666	CCO119	Coverage 2018-2020 (5144)
9.146526666666666	-13.115381666666668	CCO119	Coverage 2018-2020 (5144)
9.159933333333333	-13.111106666666668	CCO12	Coverage 2018-2020 (5144)
9.170401666666667	-13.136143333333333	CCO120	Coverage 2018-2020 (5144)
9.170998333333333	-13.140975	CCO121	Coverage 2018-2020 (5144)
9.14809	-13.1155	CCO121	Coverage 2018-2020 (5144)
9.171136666666666	-13.143883333333333	CCO122	Coverage 2018-2020 (5144)
9.171068333333332	-13.150526666666668	CCO123	Coverage 2018-2020 (5144)
9.1492	-13.115751666666664	CCO123	Coverage 2018-2020 (5144)
9.172035	-13.154834999999999	CCO124	Coverage 2018-2020 (5144)
9.150611666666666	-13.116148333333335	CCO125	Coverage 2018-2020 (5144)
9.173116666666665	-13.158085000000002	CCO125	Coverage 2018-2020 (5144)
9.172519999999999	-13.160631666666665	CCO126	Coverage 2018-2020 (5144)
9.17126	-13.159243333333333	CCO127	Coverage 2018-2020 (5144)
9.153711666666668	-13.116944999999998	CCO127	Coverage 2018-2020 (5144)
9.169646666666667	-13.160138333333334	CCO128	Coverage 2018-2020 (5144)
9.168858333333333	-13.160779999999999	CCO129	Coverage 2018-2020 (5144)
9.155266666666668	-13.117408333333334	CCO129	Coverage 2018-2020 (5144)
9.148736666666668	-13.107913333333332	CCO13	Coverage 2018-2020 (5144)
9.167166666666667	-13.162010000000002	CCO130	Coverage 2018-2020 (5144)
9.167221666666668	-13.161125	CCO131	Coverage 2018-2020 (5144)
9.167675000000001	-13.160453333333331	CCO132	Coverage 2018-2020 (5144)
9.171858333333335	-13.163536666666667	CCO133	Coverage 2018-2020 (5144)
9.168633333333334	-13.166478333333336	CCO134	Coverage 2018-2020 (5144)
9.177701666666668	-13.153801666666668	CCO135	Coverage 2018-2020 (5144)
9.178113333333332	-13.157408333333334	CCO136	Coverage 2018-2020 (5144)
9.177745	-13.16208	CCO137	Coverage 2018-2020 (5144)
9.177425	-13.171381666666665	CCO138	Coverage 2018-2020 (5144)
9.160798333333334	-13.109528333333333	CCO14	Coverage 2018-2020 (5144)
9.172703333333335	-13.18	CCO141	Coverage 2018-2020 (5144)
9.177178333333334	-13.194581666666666	CCO144	Coverage 2018-2020 (5144)
9.176641666666665	-13.200594999999998	CCO145	Coverage 2018-2020 (5144)
9.176115000000001	-13.207740000000001	CCO146	Coverage 2018-2020 (5144)
9.167643333333332	-13.173621666666667	CCO147	Coverage 2018-2020 (5144)
9.166521666666666	-13.177248333333333	CCO148	Coverage 2018-2020 (5144)
9.165168333333334	-13.18273	CCO149	Coverage 2018-2020 (5144)
9.149444999999998	-13.107375000000001	CCO15	Coverage 2018-2020 (5144)
9.164236666666666	-13.182925000000001	CCO150	Coverage 2018-2020 (5144)
9.16309	-13.182936666666668	CCO151	Coverage 2018-2020 (5144)
9.161835	-13.182878333333333	CCO152	Coverage 2018-2020 (5144)
9.168833333333334	-13.192448333333335	CCO153	Coverage 2018-2020 (5144)
9.167038333333332	-13.18966	CCO154	Coverage 2018-2020 (5144)
9.170721666666667	-13.197615	CCO155	Coverage 2018-2020 (5144)
9.167431666666666	-13.194281666666665	CCO156	Coverage 2018-2020 (5144)
9.170588333333335	-13.202428333333334	CCO157	Coverage 2018-2020 (5144)
9.166895	-13.194631666666664	CCO158	Coverage 2018-2020 (5144)
9.162153333333332	-13.109565000000002	CCO16	Coverage 2018-2020 (5144)
9.166556666666667	-13.195015000000001	CCO160	Coverage 2018-2020 (5144)
9.167988333333334	-13.205508333333334	CCO161	Coverage 2018-2020 (5144)
9.166683333333333	-13.205919999999999	CCO162	Coverage 2018-2020 (5144)
9.16605	-13.194931666666665	CCO162	Coverage 2018-2020 (5144)
9.164996666666667	-13.194876666666667	CCO164	Coverage 2018-2020 (5144)
9.165315	-13.206303333333334	CCO165	Coverage 2018-2020 (5144)
9.164518333333332	-13.195318333333335	CCO166	Coverage 2018-2020 (5144)
9.163888333333334	-13.206766666666665	CCO167	Coverage 2018-2020 (5144)
9.170011666666666	-13.204873333333333	CCO168	Coverage 2018-2020 (5144)
9.170293333333332	-13.205153333333332	CCO169	Coverage 2018-2020 (5144)
9.150811666666668	-13.107431666666665	CCO17	Coverage 2018-2020 (5144)
9.171281666666665	-13.209381666666665	CCO170	Coverage 2018-2020 (5144)
9.172415	-13.211471666666666	CCO171	Coverage 2018-2020 (5144)
9.172805	-13.214763333333334	CCO172	Coverage 2018-2020 (5144)
9.173651666666666	-13.215309999999999	CCO173	Coverage 2018-2020 (5144)
9.174513333333334	-13.218085	CCO174	Coverage 2018-2020 (5144)
9.182683333333333	-13.221626666666669	CCO175	Coverage 2018-2020 (5144)
9.181831666666666	-13.217418333333335	CCO176	Coverage 2018-2020 (5144)
9.180685	-13.214633333333332	CCO177	Coverage 2018-2020 (5144)
9.162168333333334	-13.11091	CCO18	Coverage 2018-2020 (5144)
9.151553333333334	-13.106686666666667	CCO19	Coverage 2018-2020 (5144)
9.176423333333334	-13.144895	CCO2	Coverage 2018-2020 (5144)
9.145665000000001	-13.112221666666668	CCO20	Coverage 2018-2020 (5144)
9.163561666666668	-13.109981666666666	CCO20	Coverage 2018-2020 (5144)
		CCO21	Coverage 2018-2020 (5144)
9.165333333333333	-13.109964999999999	CCO22	Coverage 2018-2020 (5144)
9.152648333333333	-13.106153333333335	CCO23	Coverage 2018-2020 (5144)
9.16615	-13.111711666666668	CCO24	Coverage 2018-2020 (5144)
9.152748333333333	-13.105795	CCO25	Coverage 2018-2020 (5144)
9.163151666666666	-13.112978333333334	CCO26	Coverage 2018-2020 (5144)
9.153156666666666	-13.104861666666666	CCO27	Coverage 2018-2020 (5144)
9.164073333333333	-13.111681666666668	CCO28	Coverage 2018-2020 (5144)
9.152825	-13.104511666666667	CCO29	Coverage 2018-2020 (5144)
9.176155	-13.14345	CCO3	Coverage 2018-2020 (5144)
9.164423333333334	-13.113056666666667	CCO30	Coverage 2018-2020 (5144)
9.154846666666666	-13.103914999999999	CCO31	Coverage 2018-2020 (5144)
9.166030000000001	-13.112188333333332	CCO32	Coverage 2018-2020 (5144)
9.155345	-13.103584999999999	CCO33	Coverage 2018-2020 (5144)
9.167791666666666	-13.111953333333334	CCO34	Coverage 2018-2020 (5144)
9.155518333333333	-13.102535	CCO35	Coverage 2018-2020 (5144)
9.17001	-13.112128333333333	CCO36	Coverage 2018-2020 (5144)
9.156193333333333	-13.10148	CCO37	Coverage 2018-2020 (5144)
9.170078333333333	-13.111126666666667	CCO38	Coverage 2018-2020 (5144)
9.15626	-13.09952	CCO39	Coverage 2018-2020 (5144)
9.175788333333333	-13.140668333333334	CCO4	Coverage 2018-2020 (5144)
9.170918333333333	-13.110825	CCO40	Coverage 2018-2020 (5144)
9.178571666666667	-13.092705	CCO401	Coverage 2018-2020 (5144)
9.178676666666666	-13.093445000000001	CCO402	Coverage 2018-2020 (5144)
9.177548333333334	-13.093940000000002	CCO403	Coverage 2018-2020 (5144)
9.176655	-13.094069999999999	CCO404	Coverage 2018-2020 (5144)
9.176971666666667	-13.093091666666664	CCO405	Coverage 2018-2020 (5144)
9.176471666666666	-13.092145	CCO406	Coverage 2018-2020 (5144)
9.175331666666667	-13.092825000000001	CCO407	Coverage 2018-2020 (5144)
9.174646666666666	-13.093091666666664	CCO408	Coverage 2018-2020 (5144)
9.173343333333333	-13.093831666666665	CCO409	Coverage 2018-2020 (5144)
9.156265	-13.099481666666668	CCO41	Coverage 2018-2020 (5144)
9.173406666666667	-13.094373333333332	CCO410	Coverage 2018-2020 (5144)
9.16712	-13.09757	CCO411	Coverage 2018-2020 (5144)
		CCO415	Coverage 2018-2020 (5144)
9.172476666666666	-13.11167	CCO42	Coverage 2018-2020 (5144)
9.157185	-13.100008333333335	CCO43	Coverage 2018-2020 (5144)
9.173065000000001	-13.111581666666666	CCO44	Coverage 2018-2020 (5144)
9.156836666666667	-13.102136666666668	CCO45	Coverage 2018-2020 (5144)
9.173536666666667	-13.110396666666668	CCO46	Coverage 2018-2020 (5144)
9.157306666666667	-13.103708333333335	CCO47	Coverage 2018-2020 (5144)
9.173823333333333	-13.109778333333335	CCO48	Coverage 2018-2020 (5144)
9.157546666666667	-13.104071666666668	CCO49	Coverage 2018-2020 (5144)
9.175508333333333	-13.137941666666666	CCO5	Coverage 2018-2020 (5144)
		CCO50	Coverage 2018-2020 (5144)
9.158826666666666	-13.103038333333332	CCO51	Coverage 2018-2020 (5144)
9.159234999999999	-13.111091666666669	CCO52	Coverage 2018-2020 (5144)
9.159376666666667	-13.102043333333333	CCO53	Coverage 2018-2020 (5144)
9.187488333333333	-13.119688333333333	CCO54	Coverage 2018-2020 (5144)
9.159968333333333	-13.101496666666666	CCO55	Coverage 2018-2020 (5144)
9.186686666666667	-13.120123333333334	CCO56	Coverage 2018-2020 (5144)
9.160305	-13.100336666666665	CCO57	Coverage 2018-2020 (5144)
9.186328333333334	-13.12032	CCO58	Coverage 2018-2020 (5144)
9.160566666666666	-13.09869	CCO59	Coverage 2018-2020 (5144)
9.185626666666668	-13.120283333333335	CCO60	Coverage 2018-2020 (5144)
9.161718333333333	-13.098508333333333	CCO61	Coverage 2018-2020 (5144)
9.184603333333333	-13.120669999999999	CCO62	Coverage 2018-2020 (5144)
9.162891666666667	-13.0968	CCO63	Coverage 2018-2020 (5144)
9.183793333333334	-13.12023	CCO64	Coverage 2018-2020 (5144)
9.163716666666666	-13.09593	CCO65	Coverage 2018-2020 (5144)
9.182966666666665	-13.120635	CCO66	Coverage 2018-2020 (5144)
9.164105000000001	-13.095045	CCO67	Coverage 2018-2020 (5144)
9.183271666666666	-13.121121666666665	CCO68	Coverage 2018-2020 (5144)
9.164571666666665	-13.095215	CCO69	Coverage 2018-2020 (5144)
9.144881666666667	-13.111301666666668	CCO7	Coverage 2018-2020 (5144)
9.145358333333332	-13.111463333333331	CCO7	Coverage 2018-2020 (5144)
9.181893333333333	-13.120103333333335	CCO70	Coverage 2018-2020 (5144)
9.165551666666666	-13.095641666666666	CCO71	Coverage 2018-2020 (5144)
9.180908333333333	-13.119126666666666	CCO72	Coverage 2018-2020 (5144)
9.165333333333333	-13.096589999999999	CCO73	Coverage 2018-2020 (5144)
9.179556666666667	-13.118493333333333	CCO74	Coverage 2018-2020 (5144)
9.165556666666667	-13.096875	CCO75	Coverage 2018-2020 (5144)
9.17918	-13.1197	CCO76	Coverage 2018-2020 (5144)
		CCO77	Coverage 2018-2020 (5144)
9.179688333333333	-13.120899999999999	CCO78	Coverage 2018-2020 (5144)
		CCO79	Coverage 2018-2020 (5144)
9.158244999999999	-13.114356666666668	CCO8	Coverage 2018-2020 (5144)
9.180816666666667	-13.121011666666668	CCO80	Coverage 2018-2020 (5144)
9.166798333333332	-13.097573333333333	CCO81	Coverage 2018-2020 (5144)
9.180511666666666	-13.122123333333331	CCO82	Coverage 2018-2020 (5144)
9.167515	-13.09671	CCO83	Coverage 2018-2020 (5144)
9.179156666666668	-13.123716666666667	CCO84	Coverage 2018-2020 (5144)
9.169206666666666	-13.097593333333334	CCO85	Coverage 2018-2020 (5144)
9.17949	-13.124195000000002	CCO86	Coverage 2018-2020 (5144)
9.170549999999999	-13.097576666666665	CCO87	Coverage 2018-2020 (5144)
9.181090000000001	-13.125651666666666	CCO88	Coverage 2018-2020 (5144)
9.171175	-13.097103333333333	CCO89	Coverage 2018-2020 (5144)
9.145943333333333	-13.110381666666667	CCO9	Coverage 2018-2020 (5144)
9.179578333333334	-13.125900000000001	CCO90	Coverage 2018-2020 (5144)
9.17109	-13.096315	CCO91	Coverage 2018-2020 (5144)
9.177668333333335	-13.124815000000002	CCO92	Coverage 2018-2020 (5144)
9.171668333333335	-13.096266666666668	CCO93	Coverage 2018-2020 (5144)
9.176918333333333	-13.123306666666668	CCO94	Coverage 2018-2020 (5144)
9.172915	-13.096273333333333	CCO95	Coverage 2018-2020 (5144)
9.175645	-13.124914999999998	CCO96	Coverage 2018-2020 (5144)
9.174046666666667	-13.095753333333334	CCO97	Coverage 2018-2020 (5144)
9.174115	-13.126100000000001	CCO98	Coverage 2018-2020 (5144)
9.174669999999999	-13.095248333333332	CCO99	Coverage 2018-2020 (5144)
9.23276	-13.178680000000002	CDA01	Coverage 2018-2020 (5144)
9.234546666666667	-13.177051666666667	CDA02	Coverage 2018-2020 (5144)
9.227036666666667	-13.162914999999998	CDA10	Coverage 2018-2020 (5144)
9.22844	-13.162675000000002	CDA11	Coverage 2018-2020 (5144)
9.226608333333333	-13.160503333333335	CDA12	Coverage 2018-2020 (5144)
9.226505	-13.159400000000002	CDA13	Coverage 2018-2020 (5144)
9.234055000000001	-13.173675	CDA14	Coverage 2018-2020 (5144)
9.236846666666667	-13.173721666666665	CDA15	Coverage 2018-2020 (5144)
9.238775	-13.173415	CDA16	Coverage 2018-2020 (5144)
9.239221666666667	-13.171696666666666	CDA17	Coverage 2018-2020 (5144)
9.239749999999999	-13.170518333333332	CDA18	Coverage 2018-2020 (5144)
9.237210000000001	-13.169883333333333	CDA19	Coverage 2018-2020 (5144)
9.236863333333334	-13.168694999999998	CDA20	Coverage 2018-2020 (5144)
9.238570000000001	-13.167471666666666	CDA21	Coverage 2018-2020 (5144)
9.237404999999999	-13.165564999999999	CDA22	Coverage 2018-2020 (5144)
9.232313333333334	-13.171211666666666	CDA4	Coverage 2018-2020 (5144)
9.230411666666667	-13.168925000000002	CDA5	Coverage 2018-2020 (5144)
9.228971666666666	-13.169511666666665	CDA6	Coverage 2018-2020 (5144)
9.230203333333332	-13.167531666666665	CDA7	Coverage 2018-2020 (5144)
9.227941666666668	-13.166188333333332	CDA8	Coverage 2018-2020 (5144)
9.226206666666666	-13.163649999999999	CDA9	Coverage 2018-2020 (5144)
9.468713333333334	-13.225193333333333	CDY01	Coverage 2018-2020 (5144)
9.467456666666667	-13.225150000000001	CDY02	Coverage 2018-2020 (5144)
9.466356666666666	-13.223423333333335	CDY03	Coverage 2018-2020 (5144)
9.464978333333333	-13.223823333333334	CDY04	Coverage 2018-2020 (5144)
9.463365000000001	-13.222123333333332	CDY05	Coverage 2018-2020 (5144)
9.4611	-13.221633333333333	CDY06	Coverage 2018-2020 (5144)
9.460434999999999	-13.223041666666665	CDY07	Coverage 2018-2020 (5144)
9.46077	-13.224426666666666	CDY08	Coverage 2018-2020 (5144)
9.461376666666666	-13.225005	CDY09	Coverage 2018-2020 (5144)
9.460058333333334	-13.22352	CDY10	Coverage 2018-2020 (5144)
9.458753333333334	-13.225478333333335	CDY11	Coverage 2018-2020 (5144)
9.457826666666667	-13.227433333333332	CDY12	Coverage 2018-2020 (5144)
9.456471666666665	-13.228711666666667	CDY13	Coverage 2018-2020 (5144)
9.458773333333333	-13.22787	CDY14	Coverage 2018-2020 (5144)
9.459681666666667	-13.229503333333332	CDY16	Coverage 2018-2020 (5144)
9.458723333333333	-13.232226666666667	CDY17	Coverage 2018-2020 (5144)
9.457664999999999	-13.234018333333331	CDY18	Coverage 2018-2020 (5144)
9.469293333333333	-13.222483333333333	CDY180	Coverage 2018-2020 (5144)
9.469583333333333	-13.219516666666667	CDY181	Coverage 2018-2020 (5144)
9.470236666666667	-13.215815000000001	CDY183	Coverage 2018-2020 (5144)
9.45763	-13.235341666666667	CDY19	Coverage 2018-2020 (5144)
9.456886666666666	-13.235776666666668	CDY19	Coverage 2018-2020 (5144)
9.45797	-13.237013333333334	CDY20	Coverage 2018-2020 (5144)
9.460298333333332	-13.236291666666666	CDY21	Coverage 2018-2020 (5144)
9.226881666666666	-13.049141666666666	CFA00	Coverage 2018-2020 (5144)
9.235261666666666	-13.104621666666667	CFA000	Coverage 2018-2020 (5144)
9.2086459	-13.12326795	CFA000	Coverage 2018-2020 (5144)
9.21263291	-13.1166123	CFA000	Coverage 2018-2020 (5144)
9.229008333333333	-13.065968333333334	CFA001	Coverage 2018-2020 (5144)
9.19300014	-13.13522115	CFA001	Coverage 2018-2020 (5144)
9.19320547	-13.13621503	CFA002	Coverage 2018-2020 (5144)
9.19361234	-13.13685087	CFA003	Coverage 2018-2020 (5144)
9.19308516	-13.13695841	CFA004	Coverage 2018-2020 (5144)
9.19303231	-13.13786909	CFA005	Coverage 2018-2020 (5144)
9.2250633	-13.0498096	CFA04	Coverage 2018-2020 (5144)
9.2241215	-13.0483578	CFA06	Coverage 2018-2020 (5144)
9.2227682	-13.0476293	CFA08	Coverage 2018-2020 (5144)
9.227635	-13.050726666666666	CFA1	Coverage 2018-2020 (5144)
9.2202865	-13.0458711	CFA10	Coverage 2018-2020 (5144)
9.1949346	-13.0999862	CFA100	Coverage 2018-2020 (5144)
9.20888979	-13.11523365	CFA101	Coverage 2018-2020 (5144)
9.1944133	-13.0998267	CFA102	Coverage 2018-2020 (5144)
9.1928844	-13.1003135	CFA103	Coverage 2018-2020 (5144)
9.21139892	-13.11707372	CFA103	Coverage 2018-2020 (5144)
9.21066863	-13.12008396	CFA105	Coverage 2018-2020 (5144)
9.198248333333334	-13.104928333333332	CFA106	Coverage 2018-2020 (5144)
9.19846017	-13.10544231	CFA106	Coverage 2018-2020 (5144)
9.20741618	-13.12385092	CFA107	Coverage 2018-2020 (5144)
9.197125	-13.104849999999999	CFA108	Coverage 2018-2020 (5144)
9.20762409	-13.12388319	CFA109	Coverage 2018-2020 (5144)
9.224065	-13.060754999999999	CFA11	Coverage 2018-2020 (5144)
9.196028333333334	-13.105618333333332	CFA110	Coverage 2018-2020 (5144)
9.20758454	-13.12353803	CFA111	Coverage 2018-2020 (5144)
9.194521666666667	-13.106123333333334	CFA112	Coverage 2018-2020 (5144)
9.20404836	-13.12496392	CFA113	Coverage 2018-2020 (5144)
9.19337	-13.106069999999999	CFA114	Coverage 2018-2020 (5144)
9.20179733	-13.12691791	CFA115	Coverage 2018-2020 (5144)
9.192493333333335	-13.106268333333333	CFA116	Coverage 2018-2020 (5144)
9.20154631	-13.12934497	CFA117	Coverage 2018-2020 (5144)
9.1977108	-13.1071052	CFA118	Coverage 2018-2020 (5144)
9.20177699	-13.12997291	CFA119	Coverage 2018-2020 (5144)
9.2200042	-13.0438717	CFA12	Coverage 2018-2020 (5144)
9.1964658	-13.1091803	CFA120	Coverage 2018-2020 (5144)
9.20261864	-13.13051329	CFA121	Coverage 2018-2020 (5144)
9.1963565	-13.1105124	CFA122	Coverage 2018-2020 (5144)
9.19600496	-13.11259535	CFA122	Coverage 2018-2020 (5144)
9.20440784	-13.12926605	CFA123	Coverage 2018-2020 (5144)
9.19732441	-13.11389278	CFA124	Coverage 2018-2020 (5144)
9.20526857	-13.12971547	CFA125	Coverage 2018-2020 (5144)
9.20582178	-13.1290029	CFA126	Coverage 2018-2020 (5144)
9.20449623	-13.1301477	CFA127	Coverage 2018-2020 (5144)
9.20036144	-13.1147265	CFA128	Coverage 2018-2020 (5144)
9.20548189	-13.13091365	CFA129	Coverage 2018-2020 (5144)
9.225621666666665	-13.063831666666665	CFA13	Coverage 2018-2020 (5144)
9.20311435	-13.11559424	CFA130	Coverage 2018-2020 (5144)
9.20910977	-13.13177277	CFA131	Coverage 2018-2020 (5144)
9.20574664	-13.11625322	CFA132	Coverage 2018-2020 (5144)
9.19890275	-13.13028972	CFA133	Coverage 2018-2020 (5144)
9.20865241	-13.11746291	CFA134	Coverage 2018-2020 (5144)
9.19750145	-13.13199108	CFA135	Coverage 2018-2020 (5144)
9.20952614	-13.11897324	CFA136	Coverage 2018-2020 (5144)
9.19666965	-13.13425626	CFA137	Coverage 2018-2020 (5144)
9.20847039	-13.12106558	CFA138	Coverage 2018-2020 (5144)
9.19768066	-13.13613431	CFA139	Coverage 2018-2020 (5144)
9.2185365	-13.0424725	CFA14	Coverage 2018-2020 (5144)
9.20530138	-13.12272747	CFA140	Coverage 2018-2020 (5144)
9.19981279	-13.13648687	CFA141	Coverage 2018-2020 (5144)
9.20279965	-13.12353223	CFA142	Coverage 2018-2020 (5144)
9.20043138	-13.13497144	CFA143	Coverage 2018-2020 (5144)
9.19975204	-13.1256113	CFA144	Coverage 2018-2020 (5144)
9.20239871	-13.13443506	CFA145	Coverage 2018-2020 (5144)
9.19774775	-13.12766573	CFA146	Coverage 2018-2020 (5144)
9.20444705	-13.13457981	CFA147	Coverage 2018-2020 (5144)
9.19592679	-13.1298536	CFA148	Coverage 2018-2020 (5144)
9.20649452	-13.13623657	CFA149	Coverage 2018-2020 (5144)
9.22836	-13.06566	CFA15	Coverage 2018-2020 (5144)
9.1943166	-13.13166828	CFA150	Coverage 2018-2020 (5144)
9.20658899	-13.13763804	CFA151	Coverage 2018-2020 (5144)
9.19689217	-13.13269409	CFA152	Coverage 2018-2020 (5144)
9.20548202	-13.13815279	CFA153	Coverage 2018-2020 (5144)
9.19417981	-13.13441004	CFA154	Coverage 2018-2020 (5144)
9.20368683	-13.13741836	CFA155	Coverage 2018-2020 (5144)
9.2030366	-13.13863431	CFA157	Coverage 2018-2020 (5144)
9.19185714	-13.13277967	CFA158	Coverage 2018-2020 (5144)
9.2194283	-13.0408545	CFA16	Coverage 2018-2020 (5144)
9.18915828	-13.13258746	CFA160	Coverage 2018-2020 (5144)
9.20360599	-13.14080345	CFA161	Coverage 2018-2020 (5144)
9.1906383	-13.13448712	CFA162	Coverage 2018-2020 (5144)
9.20216857	-13.14222223	CFA163	Coverage 2018-2020 (5144)
9.18641628	-13.13179174	CFA164	Coverage 2018-2020 (5144)
9.20331905	-13.1431173	CFA165	Coverage 2018-2020 (5144)
9.1871941	-13.13391439	CFA166	Coverage 2018-2020 (5144)
9.20530041	-13.1430669	CFA167	Coverage 2018-2020 (5144)
9.18435247	-13.13343264	CFA168	Coverage 2018-2020 (5144)
9.20672131	-13.1427191	CFA169	Coverage 2018-2020 (5144)
9.231161666666667	-13.068409999999998	CFA17	Coverage 2018-2020 (5144)
9.18529728	-13.13146764	CFA170	Coverage 2018-2020 (5144)
9.20750267	-13.14435313	CFA171	Coverage 2018-2020 (5144)
9.18243396	-13.13097435	CFA172	Coverage 2018-2020 (5144)
9.2070858	-13.14341167	CFA173	Coverage 2018-2020 (5144)
9.18067693	-13.13125844	CFA174	Coverage 2018-2020 (5144)
9.20757866	-13.14560967	CFA175	Coverage 2018-2020 (5144)
9.17987151	-13.13076335	CFA176	Coverage 2018-2020 (5144)
9.20812592	-13.14629142	CFA177	Coverage 2018-2020 (5144)
9.17976602	-13.13117894	CFA178	Coverage 2018-2020 (5144)
9.20905714	-13.14718078	CFA179	Coverage 2018-2020 (5144)
9.2198745	-13.0392038	CFA18	Coverage 2018-2020 (5144)
9.18146872	-13.13322269	CFA180	Coverage 2018-2020 (5144)
9.20979735	-13.1478463	CFA181	Coverage 2018-2020 (5144)
9.17856702	-13.13337399	CFA182	Coverage 2018-2020 (5144)
9.20245528	-13.14073246	CFA183	Coverage 2018-2020 (5144)
9.17681234	-13.13119162	CFA184	Coverage 2018-2020 (5144)
9.20168969	-13.14134528	CFA185	Coverage 2018-2020 (5144)
9.17505533	-13.13171451	CFA186	Coverage 2018-2020 (5144)
9.1766009	-13.13380738	CFA187	Coverage 2018-2020 (5144)
9.232138333333333	-13.070528333333334	CFA19	Coverage 2018-2020 (5144)
9.226363333333333	-13.049456666666666	CFA2	Coverage 2018-2020 (5144)
9.2199926	-13.0373952	CFA20	Coverage 2018-2020 (5144)
9.232423333333333	-13.070633333333335	CFA21	Coverage 2018-2020 (5144)
9.2184697	-13.0362844	CFA22	Coverage 2018-2020 (5144)
9.19180859	-13.13464339	CFA222	Coverage 2018-2020 (5144)
9.21095146	-13.13104984	CFA223	Coverage 2018-2020 (5144)
9.21246813	-13.13251413	CFA224	Coverage 2018-2020 (5144)
9.21367456	-13.13375986	CFA224	Coverage 2018-2020 (5144)
9.2136691	-13.13189383	CFA225	Coverage 2018-2020 (5144)
9.21423863	-13.13001605	CFA226	Coverage 2018-2020 (5144)
9.21570857	-13.12973814	CFA227	Coverage 2018-2020 (5144)
9.1944733	-13.0998883	CFA229	Coverage 2018-2020 (5144)
9.232211666666666	-13.07372	CFA23	Coverage 2018-2020 (5144)
9.1942334	-13.0989707	CFA230	Coverage 2018-2020 (5144)
9.194426	-13.0977134	CFA231	Coverage 2018-2020 (5144)
9.2152188	-13.0971552	CFA233	Coverage 2018-2020 (5144)
9.2138325	-13.0960435	CFA234	Coverage 2018-2020 (5144)
9.2119171	-13.0945964	CFA235	Coverage 2018-2020 (5144)
9.2116896	-13.0946648	CFA236	Coverage 2018-2020 (5144)
9.211003	-13.0955095	CFA237	Coverage 2018-2020 (5144)
9.2160972	-13.0262052	CFA238	Coverage 2018-2020 (5144)
9.2143611	-13.024414	CFA239	Coverage 2018-2020 (5144)
9.2173362	-13.034544	CFA24	Coverage 2018-2020 (5144)
9.2132349	-13.0223702	CFA240	Coverage 2018-2020 (5144)
9.2123242	-13.0223387	CFA241	Coverage 2018-2020 (5144)
9.2120028	-13.021478	CFA242	Coverage 2018-2020 (5144)
9.242388333333334	-13.090551666666666	CFA243	Coverage 2018-2020 (5144)
9.243016666666668	-13.09152	CFA244	Coverage 2018-2020 (5144)
9.24461	-13.092375	CFA245	Coverage 2018-2020 (5144)
9.234271666666666	-13.106213333333335	CFA246	Coverage 2018-2020 (5144)
9.233833333333333	-13.107120000000002	CFA247	Coverage 2018-2020 (5144)
9.240350000000001	-13.104943333333331	CFA248	Coverage 2018-2020 (5144)
9.242178333333333	-13.10697	CFA249	Coverage 2018-2020 (5144)
9.232066666666666	-13.073596666666667	CFA25	Coverage 2018-2020 (5144)
9.2171686	-13.0316667	CFA26	Coverage 2018-2020 (5144)
9.230626666666666	-13.074270000000002	CFA27	Coverage 2018-2020 (5144)
9.217117	-13.0300524	CFA28	Coverage 2018-2020 (5144)
9.227966666666667	-13.075888333333333	CFA29	Coverage 2018-2020 (5144)
9.22715	-13.052093333333335	CFA3	Coverage 2018-2020 (5144)
9.2168299	-13.0285973	CFA30	Coverage 2018-2020 (5144)
9.2271	-13.078081666666666	CFA31	Coverage 2018-2020 (5144)
9.226036666666666	-13.051288333333332	CFA32	Coverage 2018-2020 (5144)
9.226706666666667	-13.079613333333334	CFA33	Coverage 2018-2020 (5144)
9.226545	-13.053751666666669	CFA34	Coverage 2018-2020 (5144)
9.224803333333334	-13.08285	CFA35	Coverage 2018-2020 (5144)
9.225526666666667	-13.055323333333336	CFA36	Coverage 2018-2020 (5144)
9.223468333333333	-13.086083333333333	CFA37	Coverage 2018-2020 (5144)
9.223008333333333	-13.056476666666667	CFA38	Coverage 2018-2020 (5144)
9.220893333333333	-13.08773333333333	CFA39	Coverage 2018-2020 (5144)
9.222078333333334	-13.058489999999999	CFA40	Coverage 2018-2020 (5144)
9.221146666666668	-13.088973333333335	CFA41	Coverage 2018-2020 (5144)
9.222306666666666	-13.061501666666667	CFA42	Coverage 2018-2020 (5144)
9.222911666666667	-13.090038333333332	CFA43	Coverage 2018-2020 (5144)
9.223735	-13.063088333333333	CFA44	Coverage 2018-2020 (5144)
9.225225	-13.090599999999998	CFA45	Coverage 2018-2020 (5144)
9.225641666666666	-13.065053333333333	CFA46	Coverage 2018-2020 (5144)
9.22858	-13.090638333333334	CFA47	Coverage 2018-2020 (5144)
9.227965000000001	-13.066663333333334	CFA48	Coverage 2018-2020 (5144)
9.231011666666666	-13.090785000000002	CFA49	Coverage 2018-2020 (5144)
9.227303333333333	-13.055596666666668	CFA5	Coverage 2018-2020 (5144)
9.229548333333334	-13.068368333333334	CFA50	Coverage 2018-2020 (5144)
9.233319999999999	-13.089938333333334	CFA51	Coverage 2018-2020 (5144)
9.230891666666668	-13.070451666666667	CFA52	Coverage 2018-2020 (5144)
9.234746666666666	-13.090768333333331	CFA53	Coverage 2018-2020 (5144)
9.230765	-13.07247	CFA54	Coverage 2018-2020 (5144)
9.236905	-13.091176666666668	CFA55	Coverage 2018-2020 (5144)
9.228561666666668	-13.073623333333334	CFA56	Coverage 2018-2020 (5144)
9.226685	-13.075196666666667	CFA58	Coverage 2018-2020 (5144)
9.23907	-13.091109999999999	CFA59	Coverage 2018-2020 (5144)
9.22571	-13.076726666666666	CFA60	Coverage 2018-2020 (5144)
9.237423333333334	-13.093678333333333	CFA61	Coverage 2018-2020 (5144)
9.225631666666667	-13.079485	CFA62	Coverage 2018-2020 (5144)
9.236058333333334	-13.095341666666664	CFA63	Coverage 2018-2020 (5144)
9.223603333333333	-13.082278333333333	CFA64	Coverage 2018-2020 (5144)
9.235466666666667	-13.098531666666668	CFA65	Coverage 2018-2020 (5144)
9.222486666666667	-13.084486666666665	CFA66	Coverage 2018-2020 (5144)
9.236273333333333	-13.100128333333336	CFA67	Coverage 2018-2020 (5144)
9.221163333333333	-13.085975	CFA68	Coverage 2018-2020 (5144)
9.237565	-13.101606666666665	CFA69	Coverage 2018-2020 (5144)
9.224960000000001	-13.05705	CFA7	Coverage 2018-2020 (5144)
9.2193048	-13.086051	CFA70	Coverage 2018-2020 (5144)
9.238611666666666	-13.103223333333336	CFA71	Coverage 2018-2020 (5144)
9.217168	-13.0862244	CFA72	Coverage 2018-2020 (5144)
9.235956666666668	-13.102588333333332	CFA73	Coverage 2018-2020 (5144)
9.2135147	-13.0897932	CFA74	Coverage 2018-2020 (5144)
9.2182043	-13.0874524	CFA75	Coverage 2018-2020 (5144)
9.2119717	-13.0902117	CFA76	Coverage 2018-2020 (5144)
9.2161745	-13.0883653	CFA77	Coverage 2018-2020 (5144)
9.2099571	-13.0938728	CFA78	Coverage 2018-2020 (5144)
9.2121536	-13.089711	CFA79	Coverage 2018-2020 (5144)
9.2084755	-13.0945141	CFA80	Coverage 2018-2020 (5144)
9.2094839	-13.0913948	CFA81	Coverage 2018-2020 (5144)
9.2063154	-13.0967432	CFA82	Coverage 2018-2020 (5144)
9.2097196	-13.0956379	CFA83	Coverage 2018-2020 (5144)
9.2051804	-13.0984798	CFA84	Coverage 2018-2020 (5144)
9.2104797	-13.0962843	CFA85	Coverage 2018-2020 (5144)
9.2033374	-13.0998295	CFA86	Coverage 2018-2020 (5144)
9.2068849	-13.0983219	CFA87	Coverage 2018-2020 (5144)
9.2013919	-13.1017086	CFA88	Coverage 2018-2020 (5144)
9.2042567	-13.1015337	CFA89	Coverage 2018-2020 (5144)
9.223135000000001	-13.058399999999999	CFA9	Coverage 2018-2020 (5144)
9.1999056	-13.1031334	CFA90	Coverage 2018-2020 (5144)
9.200723333333334	-13.105285	CFA91	Coverage 2018-2020 (5144)
9.1993349	-13.1022968	CFA92	Coverage 2018-2020 (5144)
9.198453333333333	-13.109029999999999	CFA93	Coverage 2018-2020 (5144)
9.1986483	-13.10096	CFA94	Coverage 2018-2020 (5144)
9.198319999999999	-13.112836666666665	CFA95	Coverage 2018-2020 (5144)
9.1981882	-13.0991964	CFA96	Coverage 2018-2020 (5144)
9.2018287	-13.11353805	CFA97	Coverage 2018-2020 (5144)
9.196715	-13.0991617	CFA98	Coverage 2018-2020 (5144)
9.20561686	-13.11437577	CFA99	Coverage 2018-2020 (5144)
9.404445	-13.171638333333332	CFO100	Coverage 2018-2020 (5144)
9.399018333333334	-13.139213333333332	CFO101	Coverage 2018-2020 (5144)
9.405395	-13.1713	CFO102	Coverage 2018-2020 (5144)
9.395558333333334	-13.138630000000001	CFO103	Coverage 2018-2020 (5144)
9.4053	-13.169569999999998	CFO104	Coverage 2018-2020 (5144)
9.393445000000002	-13.140203333333334	CFO105	Coverage 2018-2020 (5144)
9.406163333333334	-13.170958333333333	CFO106	Coverage 2018-2020 (5144)
9.391386666666667	-13.14159	CFO107	Coverage 2018-2020 (5144)
9.407443333333333	-13.169908333333334	CFO108	Coverage 2018-2020 (5144)
9.388576666666667	-13.14229	CFO109	Coverage 2018-2020 (5144)
9.409996666666666	-13.168306666666668	CFO110	Coverage 2018-2020 (5144)
9.385803333333333	-13.146019999999998	CFO111	Coverage 2018-2020 (5144)
9.412635	-13.16875	CFO112	Coverage 2018-2020 (5144)
9.385536666666667	-13.145671666666665	CFO113	Coverage 2018-2020 (5144)
9.413343333333334	-13.167428333333332	CFO114	Coverage 2018-2020 (5144)
9.385700000000002	-13.148185000000002	CFO115	Coverage 2018-2020 (5144)
9.409763333333332	-13.168880000000001	CFO116	Coverage 2018-2020 (5144)
9.388315	-13.156268333333333	CFO117	Coverage 2018-2020 (5144)
9.409868333333332	-13.180623333333331	CFO118	Coverage 2018-2020 (5144)
9.38706	-13.154456666666666	CFO119	Coverage 2018-2020 (5144)
9.407563333333334	-13.182719999999998	CFO120	Coverage 2018-2020 (5144)
9.390063333333334	-13.15883	CFO121	Coverage 2018-2020 (5144)
9.40481	-13.183568333333335	CFO122	Coverage 2018-2020 (5144)
9.391725000000001	-13.161693333333336	CFO123	Coverage 2018-2020 (5144)
9.40185	-13.183564999999998	CFO124	Coverage 2018-2020 (5144)
9.393425	-13.163318333333333	CFO125	Coverage 2018-2020 (5144)
9.401088333333332	-13.182818333333334	CFO126	Coverage 2018-2020 (5144)
9.395503333333332	-13.165143333333333	CFO127	Coverage 2018-2020 (5144)
9.397796666666666	-13.182033333333333	CFO128	Coverage 2018-2020 (5144)
9.397843333333332	-13.167390000000001	CFO129	Coverage 2018-2020 (5144)
9.394411666666667	-13.181648333333332	CFO130	Coverage 2018-2020 (5144)
9.398758333333335	-13.169261666666667	CFO131	Coverage 2018-2020 (5144)
9.392009999999999	-13.181481666666665	CFO132	Coverage 2018-2020 (5144)
9.402251666666666	-13.172814999999998	CFO133	Coverage 2018-2020 (5144)
9.388425000000002	-13.182598333333333	CFO134	Coverage 2018-2020 (5144)
9.411106666666665	-13.176498333333333	CFO135	Coverage 2018-2020 (5144)
9.387925	-13.181495	CFO136	Coverage 2018-2020 (5144)
9.409025000000002	-13.179499999999999	CFO137	Coverage 2018-2020 (5144)
9.381648333333334	-13.178993333333334	CFO138	Coverage 2018-2020 (5144)
9.407743333333334	-13.180851666666667	CFO139	Coverage 2018-2020 (5144)
9.3725	-13.175971666666666	CFO140	Coverage 2018-2020 (5144)
9.367911666666666	-13.180978333333334	CFO142	Coverage 2018-2020 (5144)
9.404873333333335	-13.182025	CFO143	Coverage 2018-2020 (5144)
9.368041666666667	-13.184068333333334	CFO144	Coverage 2018-2020 (5144)
9.40167	-13.181346666666665	CFO145	Coverage 2018-2020 (5144)
9.371253333333334	-13.186943333333334	CFO146	Coverage 2018-2020 (5144)
9.398813333333333	-13.180626666666667	CFO147	Coverage 2018-2020 (5144)
9.373101666666667	-13.188263333333335	CFO148	Coverage 2018-2020 (5144)
9.396856666666668	-13.180361666666666	CFO149	Coverage 2018-2020 (5144)
9.373983333333333	-13.189670000000001	CFO150	Coverage 2018-2020 (5144)
9.393595	-13.179923333333333	CFO151	Coverage 2018-2020 (5144)
9.373574999999999	-13.192166666666667	CFO152	Coverage 2018-2020 (5144)
9.39123	-13.179646666666667	CFO153	Coverage 2018-2020 (5144)
9.371986666666666	-13.19516166666667	CFO154	Coverage 2018-2020 (5144)
9.389445	-13.177678333333331	CFO155	Coverage 2018-2020 (5144)
9.370823333333334	-13.19925	CFO156	Coverage 2018-2020 (5144)
9.38795	-13.17924	CFO157	Coverage 2018-2020 (5144)
9.372333333333334	-13.202670000000001	CFO158	Coverage 2018-2020 (5144)
9.385576666666667	-13.178713333333333	CFO159	Coverage 2018-2020 (5144)
9.370123333333334	-13.201578333333336	CFO160	Coverage 2018-2020 (5144)
9.382905	-13.17761	CFO161	Coverage 2018-2020 (5144)
9.369409999999998	-13.208438333333334	CFO164	Coverage 2018-2020 (5144)
9.377113333333334	-13.173768333333332	CFO165	Coverage 2018-2020 (5144)
9.368918333333333	-13.206766666666665	CFO165	Coverage 2018-2020 (5144)
9.372526666666666	-13.209214999999999	CFO166	Coverage 2018-2020 (5144)
9.375021666666667	-13.173215	CFO167	Coverage 2018-2020 (5144)
9.372658333333334	-13.211265	CFO168	Coverage 2018-2020 (5144)
9.369253333333335	-13.177695000000002	CFO169	Coverage 2018-2020 (5144)
9.374578333333334	-13.209531666666665	CFO170	Coverage 2018-2020 (5144)
9.36846	-13.179364999999999	CFO171	Coverage 2018-2020 (5144)
9.377133333333335	-13.209006666666669	CFO172	Coverage 2018-2020 (5144)
9.377135	-13.211996666666668	CFO173	Coverage 2018-2020 (5144)
9.380801666666667	-13.208421666666668	CFO174	Coverage 2018-2020 (5144)
9.381903333333334	-13.210926666666667	CFO175	Coverage 2018-2020 (5144)
9.385703333333334	-13.193501666666668	CFO176	Coverage 2018-2020 (5144)
9.385988333333334	-13.194256666666668	CFO177	Coverage 2018-2020 (5144)
9.386130000000001	-13.195095	CFO178	Coverage 2018-2020 (5144)
9.384806666666666	-13.197918333333332	CFO179	Coverage 2018-2020 (5144)
9.383856666666667	-13.199988333333332	CFO180	Coverage 2018-2020 (5144)
9.384211666666666	-13.200071666666668	CFO181	Coverage 2018-2020 (5144)
9.383700000000001	-13.203066666666667	CFO182	Coverage 2018-2020 (5144)
9.382175	-13.205203333333335	CFO183	Coverage 2018-2020 (5144)
9.382451666666666	-13.204825000000001	CFO184	Coverage 2018-2020 (5144)
9.380675	-13.204893333333333	CFO185	Coverage 2018-2020 (5144)
9.37916	-13.208096666666666	CFO186	Coverage 2018-2020 (5144)
9.374680000000001	-13.213063333333332	CFO189	Coverage 2018-2020 (5144)
9.369323333333334	-13.212255	CFO190	Coverage 2018-2020 (5144)
9.367709999999999	-13.212678333333335	CFO191	Coverage 2018-2020 (5144)
9.366565000000001	-13.213048333333331	CFO192	Coverage 2018-2020 (5144)
9.365101666666668	-13.213748333333335	CFO193	Coverage 2018-2020 (5144)
9.369131666666668	-13.216981666666667	CFO194	Coverage 2018-2020 (5144)
9.365828333333333	-13.217968333333333	CFO195	Coverage 2018-2020 (5144)
9.361025000000001	-13.214505	CFO196	Coverage 2018-2020 (5144)
9.363776666666666	-13.218698333333334	CFO196	Coverage 2018-2020 (5144)
9.357191666666667	-13.215881666666666	CFO197	Coverage 2018-2020 (5144)
9.35337	-13.218269999999999	CFO198	Coverage 2018-2020 (5144)
9.351283333333333	-13.220413333333333	CFO199	Coverage 2018-2020 (5144)
9.348946666666667	-13.222484999999999	CFO200	Coverage 2018-2020 (5144)
9.346718333333333	-13.225175000000002	CFO201	Coverage 2018-2020 (5144)
9.345335	-13.227295	CFO202	Coverage 2018-2020 (5144)
9.348289999999999	-13.234661666666666	CFO203	Coverage 2018-2020 (5144)
9.347291666666667	-13.236278333333333	CFO204	Coverage 2018-2020 (5144)
9.345576666666666	-13.239799999999999	CFO205	Coverage 2018-2020 (5144)
9.338016666666666	-13.241891666666668	CFO206	Coverage 2018-2020 (5144)
9.337058333333333	-13.243713333333336	CFO207	Coverage 2018-2020 (5144)
9.343964999999999	-13.242943333333335	CFO208	Coverage 2018-2020 (5144)
9.342001666666667	-13.245138333333333	CFO209	Coverage 2018-2020 (5144)
9.340356666666667	-13.246906666666666	CFO210	Coverage 2018-2020 (5144)
9.336829999999999	-13.249899999999998	CFO211	Coverage 2018-2020 (5144)
9.338468333333333	-13.248541666666664	CFO211	Coverage 2018-2020 (5144)
9.334833333333334	-13.251226666666666	CFO212	Coverage 2018-2020 (5144)
9.332398333333334	-13.248571666666665	CFO213	Coverage 2018-2020 (5144)
9.331168333333332	-13.248503333333334	CFO214	Coverage 2018-2020 (5144)
9.329633333333334	-13.253903333333335	CFO215	Coverage 2018-2020 (5144)
9.328495	-13.2543	CFO216	Coverage 2018-2020 (5144)
9.322966666666668	-13.249175	CFO217	Coverage 2018-2020 (5144)
9.321393333333333	-13.249466666666669	CFO218	Coverage 2018-2020 (5144)
9.324096666666666	-13.255353333333336	CFO219	Coverage 2018-2020 (5144)
9.323261666666667	-13.255525	CFO220	Coverage 2018-2020 (5144)
9.314096666666668	-13.25109	CFO221	Coverage 2018-2020 (5144)
9.317793333333332	-13.255866666666668	CFO222	Coverage 2018-2020 (5144)
9.311873333333333	-13.252286666666665	CFO223	Coverage 2018-2020 (5144)
9.314283333333332	-13.256131666666667	CFO224	Coverage 2018-2020 (5144)
9.311825	-13.257636666666667	CFO226	Coverage 2018-2020 (5144)
9.308296666666667	-13.255411666666665	CFO227	Coverage 2018-2020 (5144)
9.310533333333332	-13.260403333333333	CFO228	Coverage 2018-2020 (5144)
9.307459999999999	-13.2565	CFO229	Coverage 2018-2020 (5144)
9.309398333333332	-13.263023333333335	CFO230	Coverage 2018-2020 (5144)
9.306008333333333	-13.259269999999999	CFO231	Coverage 2018-2020 (5144)
9.308300000000001	-13.266185	CFO232	Coverage 2018-2020 (5144)
9.305041666666666	-13.261955	CFO233	Coverage 2018-2020 (5144)
9.307236666666666	-13.269546666666667	CFO234	Coverage 2018-2020 (5144)
9.303818333333334	-13.265053333333332	CFO235	Coverage 2018-2020 (5144)
9.306218333333334	-13.272221666666667	CFO236	Coverage 2018-2020 (5144)
9.300035000000001	-13.271438333333332	CFO237	Coverage 2018-2020 (5144)
9.305141666666666	-13.274566666666665	CFO238	Coverage 2018-2020 (5144)
9.298055	-13.27429	CFO239	Coverage 2018-2020 (5144)
9.303876666666667	-13.277326666666665	CFO240	Coverage 2018-2020 (5144)
9.295766666666667	-13.277386666666667	CFO241	Coverage 2018-2020 (5144)
9.302571666666667	-13.280259999999998	CFO242	Coverage 2018-2020 (5144)
9.293208333333332	-13.280138333333332	CFO243	Coverage 2018-2020 (5144)
9.301388333333334	-13.282428333333334	CFO244	Coverage 2018-2020 (5144)
9.293676666666666	-13.283656666666666	CFO245	Coverage 2018-2020 (5144)
9.300155	-13.285006666666668	CFO246	Coverage 2018-2020 (5144)
9.294401666666666	-13.286498333333334	CFO247	Coverage 2018-2020 (5144)
9.299263333333332	-13.288031666666665	CFO248	Coverage 2018-2020 (5144)
9.295166666666667	-13.288978333333334	CFO249	Coverage 2018-2020 (5144)
9.300663333333334	-13.291383333333332	CFO250	Coverage 2018-2020 (5144)
9.296488333333334	-13.292648333333334	CFO251	Coverage 2018-2020 (5144)
9.303313333333334	-13.293603333333332	CFO252	Coverage 2018-2020 (5144)
9.298425	-13.295753333333334	CFO253	Coverage 2018-2020 (5144)
9.305226666666666	-13.294479999999998	CFO254	Coverage 2018-2020 (5144)
9.300025	-13.297811666666666	CFO255	Coverage 2018-2020 (5144)
9.30262	-13.299213333333334	CFO257	Coverage 2018-2020 (5144)
9.356824999999999	-13.223228333333335	CFO300	Coverage 2018-2020 (5144)
9.409031666666667	-13.145835	CFO33	Coverage 2018-2020 (5144)
9.41006	-13.147693333333333	CFO34	Coverage 2018-2020 (5144)
9.407323333333332	-13.146118333333334	CFO35	Coverage 2018-2020 (5144)
9.410083333333334	-13.147151666666666	CFO36	Coverage 2018-2020 (5144)
9.405431666666667	-13.145823333333333	CFO37	Coverage 2018-2020 (5144)
9.407771666666667	-13.147316666666665	CFO38	Coverage 2018-2020 (5144)
9.404593333333334	-13.144943333333334	CFO39	Coverage 2018-2020 (5144)
9.406223333333333	-13.148305	CFO40	Coverage 2018-2020 (5144)
9.406046666666667	-13.147366666666668	CFO41	Coverage 2018-2020 (5144)
9.401411666666666	-13.143076666666666	CFO41	Coverage 2018-2020 (5144)
9.4002	-13.140025	CFO43	Coverage 2018-2020 (5144)
9.404545	-13.147265	CFO44	Coverage 2018-2020 (5144)
9.402603333333333	-13.138786666666666	CFO45	Coverage 2018-2020 (5144)
9.403603333333333	-13.146176666666667	CFO46	Coverage 2018-2020 (5144)
9.403688333333333	-13.136971666666666	CFO47	Coverage 2018-2020 (5144)
9.402353333333334	-13.14612	CFO48	Coverage 2018-2020 (5144)
9.401968333333334	-13.136523333333333	CFO49	Coverage 2018-2020 (5144)
9.401793333333334	-13.146621666666666	CFO50	Coverage 2018-2020 (5144)
9.400415	-13.136091666666667	CFO51	Coverage 2018-2020 (5144)
9.401745	-13.146618333333333	CFO52	Coverage 2018-2020 (5144)
9.400483333333334	-13.13406	CFO53	Coverage 2018-2020 (5144)
9.401616666666666	-13.144858333333332	CFO54	Coverage 2018-2020 (5144)
9.400941666666666	-13.132303333333335	CFO55	Coverage 2018-2020 (5144)
9.398301666666667	-13.140483333333334	CFO56	Coverage 2018-2020 (5144)
9.303311666666668	-13.299845000000001	CFO56	Coverage 2018-2020 (5144)
9.401611666666668	-13.13039	CFO57	Coverage 2018-2020 (5144)
9.397023333333333	-13.139726666666665	CFO58	Coverage 2018-2020 (5144)
9.403141666666667	-13.12876	CFO59	Coverage 2018-2020 (5144)
9.395716666666667	-13.139896666666667	CFO60	Coverage 2018-2020 (5144)
9.404328333333332	-13.12785	CFO61	Coverage 2018-2020 (5144)
9.394606666666666	-13.140666666666668	CFO62	Coverage 2018-2020 (5144)
9.405848333333333	-13.126498333333332	CFO63	Coverage 2018-2020 (5144)
9.380331666666667	-13.176055	CFO63	Coverage 2018-2020 (5144)
9.393486666666666	-13.141785	CFO64	Coverage 2018-2020 (5144)
9.40597	-13.124315000000001	CFO65	Coverage 2018-2020 (5144)
9.392348333333333	-13.142486666666665	CFO66	Coverage 2018-2020 (5144)
9.406403333333333	-13.122580000000001	CFO67	Coverage 2018-2020 (5144)
9.388858333333333	-13.143831666666665	CFO68	Coverage 2018-2020 (5144)
9.405473333333333	-13.122506666666668	CFO69	Coverage 2018-2020 (5144)
9.388321666666666	-13.144051666666666	CFO70	Coverage 2018-2020 (5144)
9.405593333333334	-13.12055	CFO71	Coverage 2018-2020 (5144)
9.388174999999999	-13.146373333333335	CFO72	Coverage 2018-2020 (5144)
9.382748333333332	-13.131994999999998	CFO73	Coverage 2018-2020 (5144)
9.387206666666666	-13.147985000000002	CFO74	Coverage 2018-2020 (5144)
9.384246666666666	-13.132470000000001	CFO75	Coverage 2018-2020 (5144)
9.386828333333334	-13.14943333333333	CFO76	Coverage 2018-2020 (5144)
9.385738333333334	-13.131445000000001	CFO77	Coverage 2018-2020 (5144)
9.386561666666667	-13.151615	CFO78	Coverage 2018-2020 (5144)
9.387096666666668	-13.132161666666665	CFO79	Coverage 2018-2020 (5144)
9.387541666666667	-13.153231666666667	CFO80	Coverage 2018-2020 (5144)
9.38885	-13.132883333333332	CFO81	Coverage 2018-2020 (5144)
9.389795	-13.153691666666669	CFO82	Coverage 2018-2020 (5144)
9.39045	-13.132869999999999	CFO83	Coverage 2018-2020 (5144)
9.389205	-13.153435000000002	CFO84	Coverage 2018-2020 (5144)
9.39182	-13.132929999999998	CFO85	Coverage 2018-2020 (5144)
9.388195	-13.15371	CFO86	Coverage 2018-2020 (5144)
9.392750000000001	-13.131353333333333	CFO87	Coverage 2018-2020 (5144)
9.388465	-13.154281666666668	CFO88	Coverage 2018-2020 (5144)
9.394641666666667	-13.131108333333335	CFO89	Coverage 2018-2020 (5144)
9.391255	-13.156284999999999	CFO90	Coverage 2018-2020 (5144)
9.395633333333334	-13.13066833333333	CFO91	Coverage 2018-2020 (5144)
9.390441666666668	-13.156530000000002	CFO92	Coverage 2018-2020 (5144)
9.397038333333334	-13.132638333333334	CFO93	Coverage 2018-2020 (5144)
9.393016666666666	-13.160888333333332	CFO94	Coverage 2018-2020 (5144)
9.398133333333334	-13.132106666666667	CFO95	Coverage 2018-2020 (5144)
9.394641666666667	-13.16273	CFO96	Coverage 2018-2020 (5144)
9.3986	-13.132801666666667	CFO97	Coverage 2018-2020 (5144)
9.402153333333333	-13.171335	CFO98	Coverage 2018-2020 (5144)
9.399773333333334	-13.132793333333332	CFO99	Coverage 2018-2020 (5144)
9.312171666666668	-13.124331666666668	CFR1	Tiny target reduction in 2021 (35)
9.299968333333334	-13.140728333333334	CFR10	Tiny target reduction in 2021 (35)
9.301635000000001	-13.143619999999999	CFR11	Tiny target reduction in 2021 (35)
9.324278333333332	-13.159435	CFR12	Tiny target reduction in 2021 (35)
9.32451	-13.159405	CFR13	Tiny target reduction in 2021 (35)
9.325836666666667	-13.15707	CFR14	Tiny target reduction in 2021 (35)
9.322624999999999	-13.15897	CFR15	Tiny target reduction in 2021 (35)
9.321398333333333	-13.156813333333332	CFR16	Tiny target reduction in 2021 (35)
9.316198333333334	-13.162806666666665	CFR18	Tiny target reduction in 2021 (35)
9.317829999999999	-13.161914999999999	CFR19	Tiny target reduction in 2021 (35)
9.311029999999999	-13.124278333333333	CFR2	Tiny target reduction in 2021 (35)
9.318681666666667	-13.159858333333334	CFR20	Tiny target reduction in 2021 (35)
9.320708333333332	-13.157445	CFR21	Tiny target reduction in 2021 (35)
9.319731666666666	-13.155533333333334	CFR22	Tiny target reduction in 2021 (35)
9.319736666666667	-13.153613333333332	CFR23	Tiny target reduction in 2021 (35)
9.322428333333333	-13.153480000000002	CFR24	Tiny target reduction in 2021 (35)
9.321743333333334	-13.154211666666667	CFR25	Tiny target reduction in 2021 (35)
9.317243333333332	-13.152273333333335	CFR26	Tiny target reduction in 2021 (35)
9.311995	-13.125203333333332	CFR3	Tiny target reduction in 2021 (35)
9.316608333333333	-13.150595	CFR31	Tiny target reduction in 2021 (35)
9.314368333333334	-13.14944	CFR32	Tiny target reduction in 2021 (35)
9.311805	-13.150303333333333	CFR33	Tiny target reduction in 2021 (35)
9.309243333333335	-13.152436666666665	CFR34	Tiny target reduction in 2021 (35)
9.306091666666667	-13.149868333333332	CFR35	Tiny target reduction in 2021 (35)
9.304644999999999	-13.147348333333332	CFR36	Tiny target reduction in 2021 (35)
9.304616666666668	-13.146756666666667	CFR37	Tiny target reduction in 2021 (35)
9.301598333333335	-13.146600000000001	CFR38	Tiny target reduction in 2021 (35)
9.297205	-13.145665000000001	CFR39	Tiny target reduction in 2021 (35)
9.308221666666666	-13.126653333333335	CFR4	Tiny target reduction in 2021 (35)
9.297175000000001	-13.147898333333334	CFR40	Tiny target reduction in 2021 (35)
9.304465	-13.127238333333333	CFR5	Tiny target reduction in 2021 (35)
9.303356666666668	-13.126503333333336	CFR6	Tiny target reduction in 2021 (35)
9.304758333333332	-13.131073333333331	CFR7	Tiny target reduction in 2021 (35)
9.302146666666665	-13.132923333333334	CFR8	Tiny target reduction in 2021 (35)
9.302950000000001	-13.134663333333332	CFR9	Tiny target reduction in 2021 (35)
9.490876666666667	-13.245523333333331	CFY1	Coverage 2018-2020 (5144)
9.481668333333333	-13.241633333333334	CFY10	Coverage 2018-2020 (5144)
9.479783333333334	-13.240793333333333	CFY11	Coverage 2018-2020 (5144)
9.477576666666666	-13.240083333333333	CFY12	Coverage 2018-2020 (5144)
9.477828333333333	-13.23961	CFY13	Coverage 2018-2020 (5144)
9.477673333333334	-13.238368333333336	CFY14	Coverage 2018-2020 (5144)
9.478358333333334	-13.24159	CFY15	Coverage 2018-2020 (5144)
9.477848333333332	-13.241633333333334	CFY16	Coverage 2018-2020 (5144)
9.475696666666666	-13.239178333333333	CFY17	Coverage 2018-2020 (5144)
9.475515	-13.236946666666665	CFY18	Coverage 2018-2020 (5144)
9.473541666666668	-13.236515	CFY19	Coverage 2018-2020 (5144)
9.491533333333333	-13.246846666666666	CFY2	Coverage 2018-2020 (5144)
9.473668333333334	-13.233925	CFY20	Coverage 2018-2020 (5144)
9.47331	-13.233276666666665	CFY21	Coverage 2018-2020 (5144)
9.472531666666667	-13.232891666666667	CFY22	Coverage 2018-2020 (5144)
9.471931666666668	-13.233718333333336	CFY23	Coverage 2018-2020 (5144)
9.471256666666667	-13.232843333333335	CFY24	Coverage 2018-2020 (5144)
9.46984	-13.234153333333332	CFY25	Coverage 2018-2020 (5144)
9.468501666666667	-13.233183333333333	CFY26	Coverage 2018-2020 (5144)
9.466236666666667	-13.234553333333334	CFY27	Coverage 2018-2020 (5144)
9.464945	-13.235196666666665	CFY28	Coverage 2018-2020 (5144)
9.463906666666666	-13.234628333333335	CFY29	Coverage 2018-2020 (5144)
9.490593333333333	-13.248056666666665	CFY3	Coverage 2018-2020 (5144)
9.464031666666667	-13.235848333333335	CFY30	Coverage 2018-2020 (5144)
9.462851666666667	-13.235411666666668	CFY31	Coverage 2018-2020 (5144)
9.461701666666666	-13.235868333333334	CFY32	Coverage 2018-2020 (5144)
9.489378333333333	-13.248241666666669	CFY4	Coverage 2018-2020 (5144)
9.488313333333334	-13.246656666666668	CFY5	Coverage 2018-2020 (5144)
9.486513333333333	-13.246341666666668	CFY6	Coverage 2018-2020 (5144)
9.484383333333334	-13.245905	CFY7	Coverage 2018-2020 (5144)
9.481893333333334	-13.246045	CFY8	Coverage 2018-2020 (5144)
9.481471666666666	-13.244643333333332	CFY9	Coverage 2018-2020 (5144)
9.386933333333333	-13.260303333333331	CGB01	Coverage 2018-2020 (5144)
9.388251666666667	-13.26481	CGB02	Coverage 2018-2020 (5144)
9.388401666666665	-13.259184999999999	CGB03	Coverage 2018-2020 (5144)
9.388615	-13.263063333333331	CGB04	Coverage 2018-2020 (5144)
9.389628333333333	-13.258053333333331	CGB05	Coverage 2018-2020 (5144)
9.389935000000001	-13.261616666666665	CGB06	Coverage 2018-2020 (5144)
9.391846666666668	-13.256233333333334	CGB07	Coverage 2018-2020 (5144)
9.390895	-13.259536666666667	CGB08	Coverage 2018-2020 (5144)
9.393041666666667	-13.256013333333332	CGB09	Coverage 2018-2020 (5144)
9.392558333333334	-13.258468333333333	CGB10	Coverage 2018-2020 (5144)
9.42039	-13.2969	CGB100	Coverage 2018-2020 (5144)
9.418223333333334	-13.275669999999998	CGB101	Coverage 2018-2020 (5144)
9.419428333333334	-13.297558333333333	CGB102	Coverage 2018-2020 (5144)
9.41826	-13.277433333333333	CGB103	Coverage 2018-2020 (5144)
9.417918333333335	-13.297765	CGB104	Coverage 2018-2020 (5144)
9.421306666666668	-13.277825	CGB105	Coverage 2018-2020 (5144)
9.418168333333334	-13.29914	CGB106	Coverage 2018-2020 (5144)
9.423631666666667	-13.277376666666665	CGB107	Coverage 2018-2020 (5144)
9.417390000000001	-13.299388333333331	CGB108	Coverage 2018-2020 (5144)
9.425483333333334	-13.278011666666664	CGB109	Coverage 2018-2020 (5144)
9.416576666666666	-13.30021	CGB110	Coverage 2018-2020 (5144)
9.426771666666667	-13.279373333333334	CGB111	Coverage 2018-2020 (5144)
9.417538333333333	-13.301098333333334	CGB112	Coverage 2018-2020 (5144)
9.427353333333334	-13.281071666666666	CGB113	Coverage 2018-2020 (5144)
9.41675	-13.301488333333335	CGB114	Coverage 2018-2020 (5144)
9.427068333333333	-13.283088333333334	CGB115	Coverage 2018-2020 (5144)
9.417998333333333	-13.303144999999999	CGB116	Coverage 2018-2020 (5144)
9.426538333333333	-13.283743333333332	CGB117	Coverage 2018-2020 (5144)
9.418216666666666	-13.303951666666668	CGB118	Coverage 2018-2020 (5144)
9.424888333333334	-13.28521	CGB119	Coverage 2018-2020 (5144)
9.393976666666667	-13.258383333333333	CGB12	Coverage 2018-2020 (5144)
9.417843333333334	-13.304958333333332	CGB120	Coverage 2018-2020 (5144)
9.423436666666667	-13.285470000000002	CGB121	Coverage 2018-2020 (5144)
9.417751666666668	-13.305948333333333	CGB122	Coverage 2018-2020 (5144)
9.422815000000002	-13.285416666666666	CGB123	Coverage 2018-2020 (5144)
9.417621666666667	-13.306953333333334	CGB124	Coverage 2018-2020 (5144)
9.421056666666667	-13.286018333333335	CGB125	Coverage 2018-2020 (5144)
9.418066666666666	-13.30788	CGB126	Coverage 2018-2020 (5144)
9.419103333333334	-13.287225000000001	CGB127	Coverage 2018-2020 (5144)
9.417806666666667	-13.308960000000003	CGB128	Coverage 2018-2020 (5144)
9.462326666666666	-13.239101666666667	CGB129	Coverage 2018-2020 (5144)
9.396781666666667	-13.259281666666668	CGB13	Coverage 2018-2020 (5144)
9.460361666666667	-13.238396666666665	CGB130	Coverage 2018-2020 (5144)
9.463273333333332	-13.240041666666665	CGB131	Coverage 2018-2020 (5144)
9.460791666666667	-13.239446666666668	CGB132	Coverage 2018-2020 (5144)
9.463888333333333	-13.24197	CGB133	Coverage 2018-2020 (5144)
9.462501666666666	-13.240878333333335	CGB134	Coverage 2018-2020 (5144)
9.463603333333333	-13.243635	CGB135	Coverage 2018-2020 (5144)
9.462111666666667	-13.243058333333332	CGB136	Coverage 2018-2020 (5144)
9.463619999999999	-13.245451666666668	CGB137	Coverage 2018-2020 (5144)
9.462391666666667	-13.245021666666666	CGB138	Coverage 2018-2020 (5144)
9.463258333333332	-13.247308333333335	CGB139	Coverage 2018-2020 (5144)
9.395956666666667	-13.261315000000002	CGB14	Coverage 2018-2020 (5144)
9.461784999999999	-13.247573333333332	CGB140	Coverage 2018-2020 (5144)
9.462116666666667	-13.24913	CGB141	Coverage 2018-2020 (5144)
9.459661666666667	-13.249541666666667	CGB142	Coverage 2018-2020 (5144)
9.460893333333333	-13.25029	CGB143	Coverage 2018-2020 (5144)
9.457481666666666	-13.250491666666669	CGB144	Coverage 2018-2020 (5144)
9.458446666666667	-13.25167	CGB145	Coverage 2018-2020 (5144)
9.455736666666667	-13.250861666666667	CGB146	Coverage 2018-2020 (5144)
9.455528333333332	-13.252103333333332	CGB147	Coverage 2018-2020 (5144)
9.453628333333334	-13.250058333333333	CGB148	Coverage 2018-2020 (5144)
9.453606666666667	-13.249590000000001	CGB149	Coverage 2018-2020 (5144)
9.453208333333333	-13.252161666666666	CGB149	Coverage 2018-2020 (5144)
9.454246666666668	-13.248355	CGB150	Coverage 2018-2020 (5144)
9.451003333333334	-13.251978333333334	CGB151	Coverage 2018-2020 (5144)
9.451493333333334	-13.250429999999998	CGB152	Coverage 2018-2020 (5144)
9.449863333333333	-13.252386666666666	CGB153	Coverage 2018-2020 (5144)
9.449048333333334	-13.253719999999998	CGB153	Coverage 2018-2020 (5144)
9.448820000000001	-13.254985	CGB155	Coverage 2018-2020 (5144)
9.447923333333334	-13.252710000000002	CGB156	Coverage 2018-2020 (5144)
9.447714999999999	-13.252889999999999	CGB156	Coverage 2018-2020 (5144)
9.449928333333334	-13.256525	CGB157	Coverage 2018-2020 (5144)
9.447128333333334	-13.254638333333332	CGB158	Coverage 2018-2020 (5144)
9.446908333333333	-13.255055	CGB158	Coverage 2018-2020 (5144)
9.450638333333334	-13.257671666666665	CGB159	Coverage 2018-2020 (5144)
9.398298333333335	-13.26241	CGB16	Coverage 2018-2020 (5144)
9.446791666666666	-13.257644999999998	CGB160	Coverage 2018-2020 (5144)
9.4514	-13.258643333333335	CGB161	Coverage 2018-2020 (5144)
9.44656	-13.259566666666668	CGB162	Coverage 2018-2020 (5144)
9.452910000000001	-13.259288333333332	CGB163	Coverage 2018-2020 (5144)
9.452785	-13.26004	CGB165	Coverage 2018-2020 (5144)
9.443961666666667	-13.260328333333332	CGB166	Coverage 2018-2020 (5144)
9.45116	-13.260483333333331	CGB167	Coverage 2018-2020 (5144)
9.444633333333334	-13.258591666666666	CGB168	Coverage 2018-2020 (5144)
9.451323333333333	-13.26126	CGB169	Coverage 2018-2020 (5144)
9.402253333333334	-13.26084	CGB17	Coverage 2018-2020 (5144)
9.443896666666665	-13.259503333333335	CGB170	Coverage 2018-2020 (5144)
9.449726666666667	-13.260050000000001	CGB171	Coverage 2018-2020 (5144)
9.44021	-13.259828333333333	CGB172	Coverage 2018-2020 (5144)
9.448736666666667	-13.261196666666669	CGB173	Coverage 2018-2020 (5144)
9.439135	-13.259255	CGB174	Coverage 2018-2020 (5144)
9.439158333333333	-13.259268333333333	CGB174	Coverage 2018-2020 (5144)
9.445678333333332	-13.262091666666667	CGB175	Coverage 2018-2020 (5144)
9.44017	-13.258038333333332	CGB176	Coverage 2018-2020 (5144)
9.443283333333333	-13.261901666666665	CGB177	Coverage 2018-2020 (5144)
9.440296666666667	-13.257296666666665	CGB178	Coverage 2018-2020 (5144)
9.439928333333334	-13.261513333333335	CGB179	Coverage 2018-2020 (5144)
9.400753333333334	-13.262746666666665	CGB18	Coverage 2018-2020 (5144)
9.440294999999999	-13.257090000000002	CGB180	Coverage 2018-2020 (5144)
9.43667	-13.259406666666667	CGB181	Coverage 2018-2020 (5144)
9.441331666666667	-13.256196666666664	CGB182	Coverage 2018-2020 (5144)
9.435236666666666	-13.257805	CGB183	Coverage 2018-2020 (5144)
9.438138333333335	-13.257688333333332	CGB184	Coverage 2018-2020 (5144)
9.438158333333332	-13.257663333333335	CGB184	Coverage 2018-2020 (5144)
9.435568333333332	-13.256588333333331	CGB185	Coverage 2018-2020 (5144)
9.435588333333333	-13.256621666666668	CGB185	Coverage 2018-2020 (5144)
9.433188333333334	-13.256793333333333	CGB186	Coverage 2018-2020 (5144)
9.433114999999999	-13.257088333333336	CGB186	Coverage 2018-2020 (5144)
9.433375000000002	-13.25917	CGB187	Coverage 2018-2020 (5144)
9.403681666666667	-13.262176666666669	CGB19	Coverage 2018-2020 (5144)
9.419459999999999	-13.274271666666667	CGB199	Coverage 2018-2020 (5144)
9.402808333333333	-13.263721666666667	CGB20	Coverage 2018-2020 (5144)
9.405555	-13.263186666666664	CGB21	Coverage 2018-2020 (5144)
9.405103333333333	-13.264865000000002	CGB22	Coverage 2018-2020 (5144)
9.407540000000001	-13.264625	CGB23	Coverage 2018-2020 (5144)
9.406835000000001	-13.266351666666667	CGB24	Coverage 2018-2020 (5144)
9.409234999999999	-13.267623333333331	CGB25	Coverage 2018-2020 (5144)
9.40745	-13.268656666666667	CGB26	Coverage 2018-2020 (5144)
9.409721666666666	-13.271049999999999	CGB27	Coverage 2018-2020 (5144)
9.407728333333333	-13.271498333333334	CGB28	Coverage 2018-2020 (5144)
9.409436666666666	-13.273463333333332	CGB29	Coverage 2018-2020 (5144)
9.407845	-13.273783333333332	CGB30	Coverage 2018-2020 (5144)
9.409323333333333	-13.275975	CGB31	Coverage 2018-2020 (5144)
9.407913333333333	-13.276606666666664	CGB32	Coverage 2018-2020 (5144)
9.41006	-13.278539999999998	CGB33	Coverage 2018-2020 (5144)
9.408331666666667	-13.2792	CGB34	Coverage 2018-2020 (5144)
9.41119	-13.28056	CGB35	Coverage 2018-2020 (5144)
9.409158333333332	-13.280605	CGB36	Coverage 2018-2020 (5144)
9.412741666666667	-13.283543333333334	CGB37	Coverage 2018-2020 (5144)
9.410776666666667	-13.28381	CGB38	Coverage 2018-2020 (5144)
9.414591666666666	-13.285138333333334	CGB39	Coverage 2018-2020 (5144)
9.412008333333334	-13.285919999999999	CGB40	Coverage 2018-2020 (5144)
9.416	-13.285536666666667	CGB41	Coverage 2018-2020 (5144)
9.414845000000001	-13.287465000000001	CGB42	Coverage 2018-2020 (5144)
9.418083333333334	-13.285018333333335	CGB43	Coverage 2018-2020 (5144)
9.417016666666665	-13.287690000000001	CGB44	Coverage 2018-2020 (5144)
9.420623333333333	-13.284451666666666	CGB45	Coverage 2018-2020 (5144)
9.417568333333332	-13.289209999999999	CGB46	Coverage 2018-2020 (5144)
9.422756666666666	-13.284003333333333	CGB47	Coverage 2018-2020 (5144)
9.41682	-13.291234999999999	CGB48	Coverage 2018-2020 (5144)
9.424355	-13.283041666666668	CGB49	Coverage 2018-2020 (5144)
9.436486666666667	-13.263645	CGB5	Coverage 2018-2020 (5144)
9.417233333333334	-13.293056666666667	CGB50	Coverage 2018-2020 (5144)
9.425561666666665	-13.280943333333335	CGB51	Coverage 2018-2020 (5144)
9.418714999999999	-13.293753333333333	CGB52	Coverage 2018-2020 (5144)
9.424585	-13.279785	CGB53	Coverage 2018-2020 (5144)
9.420485000000001	-13.294403333333332	CGB54	Coverage 2018-2020 (5144)
9.422703333333335	-13.279675000000001	CGB55	Coverage 2018-2020 (5144)
9.419883333333333	-13.295453333333334	CGB56	Coverage 2018-2020 (5144)
9.420013333333333	-13.279825	CGB57	Coverage 2018-2020 (5144)
9.421866666666666	-13.297651666666665	CGB58	Coverage 2018-2020 (5144)
9.418491666666666	-13.279421666666668	CGB59	Coverage 2018-2020 (5144)
9.417345000000001	-13.278231666666667	CGB61	Coverage 2018-2020 (5144)
9.422581666666668	-13.301203333333335	CGB62	Coverage 2018-2020 (5144)
9.416543333333333	-13.276735	CGB63	Coverage 2018-2020 (5144)
9.42435	-13.301776666666667	CGB64	Coverage 2018-2020 (5144)
9.417168333333333	-13.274276666666667	CGB65	Coverage 2018-2020 (5144)
9.425203333333334	-13.302073333333333	CGB66	Coverage 2018-2020 (5144)
9.418791666666667	-13.272536666666667	CGB67	Coverage 2018-2020 (5144)
9.42615	-13.301761666666668	CGB68	Coverage 2018-2020 (5144)
9.426756666666668	-13.300353333333332	CGB70	Coverage 2018-2020 (5144)
9.418849999999999	-13.271296666666668	CGB71	Coverage 2018-2020 (5144)
9.426979999999999	-13.299538333333333	CGB72	Coverage 2018-2020 (5144)
9.418413333333332	-13.271061666666666	CGB73	Coverage 2018-2020 (5144)
9.42829	-13.299476666666665	CGB74	Coverage 2018-2020 (5144)
9.418038333333334	-13.270873333333334	CGB75	Coverage 2018-2020 (5144)
9.427846666666666	-13.300545	CGB76	Coverage 2018-2020 (5144)
9.41727	-13.270896666666665	CGB77	Coverage 2018-2020 (5144)
9.430271666666666	-13.301176666666667	CGB78	Coverage 2018-2020 (5144)
9.420848333333334	-13.27164166666667	CGB79	Coverage 2018-2020 (5144)
9.430416666666668	-13.302204999999999	CGB80	Coverage 2018-2020 (5144)
9.423016666666665	-13.271113333333336	CGB81	Coverage 2018-2020 (5144)
9.43067	-13.30275	CGB82	Coverage 2018-2020 (5144)
9.424964999999998	-13.27006	CGB83	Coverage 2018-2020 (5144)
9.431816666666666	-13.302655	CGB84	Coverage 2018-2020 (5144)
9.426721666666667	-13.268921666666666	CGB85	Coverage 2018-2020 (5144)
9.432458333333333	-13.302161666666667	CGB86	Coverage 2018-2020 (5144)
9.427601666666668	-13.268253333333332	CGB87	Coverage 2018-2020 (5144)
9.433124999999999	-13.302966666666668	CGB88	Coverage 2018-2020 (5144)
9.429256666666667	-13.266805	CGB89	Coverage 2018-2020 (5144)
9.434071666666666	-13.30329	CGB90	Coverage 2018-2020 (5144)
9.428138333333333	-13.270395	CGB91	Coverage 2018-2020 (5144)
9.434598333333334	-13.303571666666668	CGB92	Coverage 2018-2020 (5144)
9.426633333333333	-13.271206666666668	CGB93	Coverage 2018-2020 (5144)
9.42402	-13.272681666666665	CGB95	Coverage 2018-2020 (5144)
9.42235	-13.273288333333335	CGB97	Coverage 2018-2020 (5144)
9.178171666666666	-13.166058333333334	CGK1	Coverage 2018-2020 (5144)
9.185728333333333	-13.158231666666666	CGK10	Coverage 2018-2020 (5144)
9.186656666666666	-13.157813333333335	CGK11	Coverage 2018-2020 (5144)
9.179743333333333	-13.165771666666668	CGK2	Coverage 2018-2020 (5144)
9.18234	-13.162366666666665	CGK3	Coverage 2018-2020 (5144)
9.181741666666666	-13.162015	CGK4	Coverage 2018-2020 (5144)
9.180933333333334	-13.160801666666668	CGK5	Coverage 2018-2020 (5144)
9.1822	-13.15968	CGK6	Coverage 2018-2020 (5144)
9.183226666666666	-13.159136666666665	CGK7	Coverage 2018-2020 (5144)
9.184123333333334	-13.159915000000002	CGK8	Coverage 2018-2020 (5144)
9.184546666666668	-13.159293333333334	CGK9	Coverage 2018-2020 (5144)
9.11608	-13.132591666666666	CGY1	Coverage 2018-2020 (5144)
9.120131666666667	-13.130736666666667	CGY10	Coverage 2018-2020 (5144)
9.120823333333334	-13.130840000000001	CGY11	Coverage 2018-2020 (5144)
9.121611666666666	-13.13016	CGY12	Coverage 2018-2020 (5144)
9.122025	-13.129915000000002	CGY13	Coverage 2018-2020 (5144)
9.121903333333334	-13.128800000000002	CGY14	Coverage 2018-2020 (5144)
9.122041666666666	-13.127118333333332	CGY15	Coverage 2018-2020 (5144)
9.122131666666666	-13.12672833333333	CGY16	Coverage 2018-2020 (5144)
9.122711666666667	-13.125798333333334	CGY17	Coverage 2018-2020 (5144)
9.123705	-13.125416666666668	CGY18	Coverage 2018-2020 (5144)
9.124401666666667	-13.131295	CGY19	Coverage 2018-2020 (5144)
9.11617	-13.132261666666666	CGY2	Coverage 2018-2020 (5144)
9.125016666666665	-13.13051	CGY20	Coverage 2018-2020 (5144)
9.125576666666666	-13.128978333333334	CGY21	Coverage 2018-2020 (5144)
9.125336666666668	-13.127473333333334	CGY22	Coverage 2018-2020 (5144)
9.124826666666667	-13.126161666666667	CGY23	Coverage 2018-2020 (5144)
9.124621666666666	-13.124696666666667	CGY24	Coverage 2018-2020 (5144)
9.125218333333333	-13.123859999999999	CGY25	Coverage 2018-2020 (5144)
9.12531	-13.121643333333335	CGY26	Coverage 2018-2020 (5144)
9.125185	-13.119876666666668	CGY27	Coverage 2018-2020 (5144)
9.125953333333333	-13.118783333333333	CGY28	Coverage 2018-2020 (5144)
9.126611666666667	-13.118488333333335	CGY29	Coverage 2018-2020 (5144)
9.116526666666665	-13.132083333333332	CGY3	Coverage 2018-2020 (5144)
9.127925000000001	-13.117315	CGY30	Coverage 2018-2020 (5144)
9.128766666666667	-13.116778333333333	CGY31	Coverage 2018-2020 (5144)
9.128956666666665	-13.115434999999998	CGY32	Coverage 2018-2020 (5144)
9.128721666666667	-13.11476	CGY33	Coverage 2018-2020 (5144)
9.129128333333334	-13.114066666666668	CGY34	Coverage 2018-2020 (5144)
9.117028333333334	-13.132556666666668	CGY4	Coverage 2018-2020 (5144)
9.11856	-13.131688333333333	CGY5	Coverage 2018-2020 (5144)
9.119068333333333	-13.131886666666666	CGY6	Coverage 2018-2020 (5144)
9.119301666666667	-13.131380000000002	CGY7	Coverage 2018-2020 (5144)
9.119283333333334	-13.130751666666667	CGY8	Coverage 2018-2020 (5144)
9.119765	-13.130606666666665	CGY9	Coverage 2018-2020 (5144)
9.390075	-13.266043333333334	CHM147	Coverage 2018-2020 (5144)
9.269148333333334	-13.176448333333333	CKB450	Coverage 2018-2020 (5144)
9.351833333333333	-13.286206666666665	CKD1	Coverage 2018-2020 (5144)
9.338238333333333	-13.29106	CKD10	Coverage 2018-2020 (5144)
9.340976666666668	-13.294149999999998	CKD11	Coverage 2018-2020 (5144)
9.345478333333334	-13.294535	CKD12	Coverage 2018-2020 (5144)
9.347955	-13.293516666666669	CKD13	Coverage 2018-2020 (5144)
9.351048333333333	-13.292481666666667	CKD14	Coverage 2018-2020 (5144)
9.352493333333333	-13.293418333333333	CKD15	Coverage 2018-2020 (5144)
9.350066666666667	-13.287483333333334	CKD2	Coverage 2018-2020 (5144)
9.348126666666667	-13.287465000000001	CKD3	Coverage 2018-2020 (5144)
9.346291666666668	-13.286710000000001	CKD4	Coverage 2018-2020 (5144)
9.34475	-13.285663333333332	CKD5	Coverage 2018-2020 (5144)
9.34242	-13.284403333333334	CKD6	Coverage 2018-2020 (5144)
9.340221666666668	-13.285393333333332	CKD7	Coverage 2018-2020 (5144)
9.338578333333334	-13.286325	CKD8	Coverage 2018-2020 (5144)
9.336745	-13.288900000000002	CKD9	Coverage 2018-2020 (5144)
9.363848333333333	-13.337456666666666	CKE03	Coverage 2018-2020 (5144)
9.362248333333334	-13.379324999999998	CKE10	Coverage 2018-2020 (5144)
9.364625	-13.379688333333336	CKE11	Coverage 2018-2020 (5144)
9.366741666666666	-13.380545	CKE12	Coverage 2018-2020 (5144)
9.368326666666666	-13.380263333333335	CKE13	Coverage 2018-2020 (5144)
9.370386666666667	-13.379901666666667	CKE14	Coverage 2018-2020 (5144)
9.371568333333332	-13.378478333333332	CKE15	Coverage 2018-2020 (5144)
9.371175	-13.376603333333332	CKE16	Coverage 2018-2020 (5144)
9.369285	-13.375436666666667	CKE17	Coverage 2018-2020 (5144)
9.36905	-13.372835000000002	CKE18	Coverage 2018-2020 (5144)
9.368586666666666	-13.370058333333334	CKE19	Coverage 2018-2020 (5144)
9.365496666666667	-13.368661666666666	CKE20	Coverage 2018-2020 (5144)
9.36425	-13.368419999999999	CKE21	Coverage 2018-2020 (5144)
9.364741666666667	-13.369261666666667	CKE22	Coverage 2018-2020 (5144)
9.364436666666668	-13.371573333333334	CKE23	Coverage 2018-2020 (5144)
9.363236666666667	-13.373209999999998	CKE24	Coverage 2018-2020 (5144)
9.360995	-13.370896666666665	CKE26	Coverage 2018-2020 (5144)
9.35987	-13.370486666666666	CKE27	Coverage 2018-2020 (5144)
9.357655	-13.369876666666668	CKE28	Coverage 2018-2020 (5144)
9.360965	-13.369426666666667	CKE29	Coverage 2018-2020 (5144)
9.359135	-13.367594999999998	CKE30	Coverage 2018-2020 (5144)
9.35865	-13.365821666666667	CKE31	Coverage 2018-2020 (5144)
9.359076666666665	-13.364014999999998	CKE32	Coverage 2018-2020 (5144)
9.359498333333333	-13.361956666666666	CKE33	Coverage 2018-2020 (5144)
9.36118	-13.359906666666665	CKE34	Coverage 2018-2020 (5144)
9.362306666666665	-13.357383333333333	CKE35	Coverage 2018-2020 (5144)
9.364441666666666	-13.355831666666665	CKE36	Coverage 2018-2020 (5144)
9.365805	-13.352626666666668	CKE37	Coverage 2018-2020 (5144)
9.36819	-13.34974	CKE38	Coverage 2018-2020 (5144)
9.366208333333333	-13.347573333333333	CKE39	Coverage 2018-2020 (5144)
9.363771666666667	-13.388605	CKE4	Coverage 2018-2020 (5144)
9.366508333333334	-13.34435	CKE40	Coverage 2018-2020 (5144)
9.364738333333333	-13.341471666666667	CKE41	Coverage 2018-2020 (5144)
9.364740000000001	-13.338618333333333	CKE42	Coverage 2018-2020 (5144)
9.36124	-13.3367	CKE43	Coverage 2018-2020 (5144)
9.3588059	-13.33573261	CKE44	Coverage 2018-2020 (5144)
9.3566789	-13.33783404	CKE45	Coverage 2018-2020 (5144)
9.35370398	-13.33714342	CKE46	Coverage 2018-2020 (5144)
9.35767928	-13.33912742	CKE47	Coverage 2018-2020 (5144)
9.35709254	-13.34261994	CKE48	Coverage 2018-2020 (5144)
9.35837972	-13.34579801	CKE49	Coverage 2018-2020 (5144)
9.36292	-13.38661	CKE5	Coverage 2018-2020 (5144)
9.35634373	-13.34593149	CKE50	Coverage 2018-2020 (5144)
9.35431679	-13.34747355	CKE51	Coverage 2018-2020 (5144)
9.35202921	-13.34501253	CKE52	Coverage 2018-2020 (5144)
9.34647677	-13.34618398	CKE53	Coverage 2018-2020 (5144)
9.33859158	-13.3473113	CKE54	Coverage 2018-2020 (5144)
9.33386891	-13.34944417	CKE56	Coverage 2018-2020 (5144)
9.33466274	-13.34653073	CKE56	Coverage 2018-2020 (5144)
9.33278926	-13.34690298	CKE57	Coverage 2018-2020 (5144)
9.33750299	-13.34218521	CKE58	Coverage 2018-2020 (5144)
9.33807685	-13.34057416	CKE59	Coverage 2018-2020 (5144)
9.363228333333332	-13.384795	CKE6	Coverage 2018-2020 (5144)
9.33810182	-13.33822961	CKE60	Coverage 2018-2020 (5144)
9.34142768	-13.34578298	CKE61	Coverage 2018-2020 (5144)
9.34418446	-13.34508191	CKE62	Coverage 2018-2020 (5144)
9.34849793	-13.34490661	CKE63	Coverage 2018-2020 (5144)
9.3378585	-13.34951853	CKE64	Coverage 2018-2020 (5144)
9.3361757	-13.34849277	CKE64	Coverage 2018-2020 (5144)
9.33605808	-13.34444219	CKE65	Coverage 2018-2020 (5144)
9.363255	-13.38366	CKE7	Coverage 2018-2020 (5144)
9.362546666666667	-13.381311666666667	CKE8	Coverage 2018-2020 (5144)
9.362993333333332	-13.380041666666667	CKE9	Coverage 2018-2020 (5144)
9.145078333333334	-13.157471666666668	CKG1	Coverage 2018-2020 (5144)
9.161480000000001	-13.14689	CKG10	Coverage 2018-2020 (5144)
9.134475	-13.142426666666665	CKG100	Coverage 2018-2020 (5144)
9.13458	-13.140065	CKG101	Coverage 2018-2020 (5144)
9.133466666666667	-13.137313333333335	CKG102	Coverage 2018-2020 (5144)
9.132911666666667	-13.134398333333335	CKG103	Coverage 2018-2020 (5144)
9.132955	-13.132216666666666	CKG104	Coverage 2018-2020 (5144)
9.131210000000001	-13.131193333333332	CKG105	Coverage 2018-2020 (5144)
9.131446666666667	-13.130176666666667	CKG106	Coverage 2018-2020 (5144)
9.130799999999999	-13.128779999999999	CKG107	Coverage 2018-2020 (5144)
9.131173333333333	-13.127885	CKG108	Coverage 2018-2020 (5144)
9.13326	-13.126961666666666	CKG109	Coverage 2018-2020 (5144)
9.159836666666667	-13.146250000000002	CKG11	Coverage 2018-2020 (5144)
9.134538333333333	-13.127350000000002	CKG110	Coverage 2018-2020 (5144)
9.135546666666666	-13.12672833333333	CKG111	Coverage 2018-2020 (5144)
9.136568333333335	-13.12515	CKG112	Coverage 2018-2020 (5144)
9.137329999999999	-13.124288333333334	CKG113	Coverage 2018-2020 (5144)
9.129778333333332	-13.13312	CKG114	Coverage 2018-2020 (5144)
9.126745	-13.133468333333333	CKG115	Coverage 2018-2020 (5144)
9.125591666666667	-13.133115000000002	CKG116	Coverage 2018-2020 (5144)
9.123363333333334	-13.13273	CKG117	Coverage 2018-2020 (5144)
9.123854999999999	-13.133756666666667	CKG118	Coverage 2018-2020 (5144)
9.124773333333334	-13.135758333333335	CKG119	Coverage 2018-2020 (5144)
9.15927	-13.143978333333333	CKG12	Coverage 2018-2020 (5144)
9.124101666666666	-13.136685	CKG120	Coverage 2018-2020 (5144)
9.123155	-13.136045000000001	CKG121	Coverage 2018-2020 (5144)
9.122526666666666	-13.13596	CKG122	Coverage 2018-2020 (5144)
9.151881666666666	-13.163746666666668	CKG123	Coverage 2018-2020 (5144)
9.156483333333334	-13.143763333333334	CKG13	Coverage 2018-2020 (5144)
9.154946666666666	-13.141795000000002	CKG14	Coverage 2018-2020 (5144)
9.151691666666666	-13.140083333333333	CKG15	Coverage 2018-2020 (5144)
9.148853333333333	-13.138169999999999	CKG16	Coverage 2018-2020 (5144)
9.148501666666668	-13.136249999999999	CKG17	Coverage 2018-2020 (5144)
9.150771666666666	-13.13463	CKG18	Coverage 2018-2020 (5144)
9.151810000000001	-13.132751666666666	CKG19	Coverage 2018-2020 (5144)
9.14576	-13.155529999999999	CKG2	Coverage 2018-2020 (5144)
9.153799999999999	-13.131926666666667	CKG20	Coverage 2018-2020 (5144)
9.155346666666667	-13.131493333333333	CKG21	Coverage 2018-2020 (5144)
9.154768333333333	-13.128614999999998	CKG22	Coverage 2018-2020 (5144)
9.155341666666667	-13.127443333333334	CKG23	Coverage 2018-2020 (5144)
9.157821666666667	-13.126993333333333	CKG24	Coverage 2018-2020 (5144)
9.159323333333333	-13.127498333333332	CKG25	Coverage 2018-2020 (5144)
9.158048333333333	-13.129418333333335	CKG26	Coverage 2018-2020 (5144)
9.15862	-13.130403333333334	CKG27	Coverage 2018-2020 (5144)
9.160670000000001	-13.130353333333336	CKG28	Coverage 2018-2020 (5144)
9.160885	-13.13181666666667	CKG29	Coverage 2018-2020 (5144)
9.149138333333333	-13.156535	CKG3	Coverage 2018-2020 (5144)
9.162335	-13.133323333333331	CKG30	Coverage 2018-2020 (5144)
9.164056666666665	-13.133815	CKG31	Coverage 2018-2020 (5144)
9.164418333333334	-13.134971666666669	CKG32	Coverage 2018-2020 (5144)
9.164373333333334	-13.136421666666669	CKG33	Coverage 2018-2020 (5144)
9.164006666666667	-13.136779999999998	CKG34	Coverage 2018-2020 (5144)
9.153926666666667	-13.127419999999999	CKG35	Coverage 2018-2020 (5144)
9.152478333333333	-13.127726666666668	CKG36	Coverage 2018-2020 (5144)
9.152953333333333	-13.125598333333334	CKG37	Coverage 2018-2020 (5144)
9.15264	-13.124249999999998	CKG38	Coverage 2018-2020 (5144)
9.151746666666666	-13.12292333333333	CKG39	Coverage 2018-2020 (5144)
9.151453333333334	-13.155081666666668	CKG4	Coverage 2018-2020 (5144)
9.151658333333334	-13.122694999999998	CKG40	Coverage 2018-2020 (5144)
9.150558333333333	-13.122539999999999	CKG41	Coverage 2018-2020 (5144)
9.150285	-13.122283333333334	CKG42	Coverage 2018-2020 (5144)
9.151468333333334	-13.128426666666666	CKG43	Coverage 2018-2020 (5144)
9.151038333333334	-13.127276666666667	CKG44	Coverage 2018-2020 (5144)
9.150884999999999	-13.12675	CKG45	Coverage 2018-2020 (5144)
9.150816666666666	-13.128103333333335	CKG46	Coverage 2018-2020 (5144)
9.15113	-13.141151666666667	CKG47	Coverage 2018-2020 (5144)
9.148656666666666	-13.141005	CKG48	Coverage 2018-2020 (5144)
9.145431666666667	-13.140338333333334	CKG49	Coverage 2018-2020 (5144)
9.1547	-13.154594999999999	CKG5	Coverage 2018-2020 (5144)
9.142380000000001	-13.140443333333334	CKG50	Coverage 2018-2020 (5144)
9.140863333333334	-13.13841333333333	CKG51	Coverage 2018-2020 (5144)
9.141828333333333	-13.137010000000002	CKG52	Coverage 2018-2020 (5144)
9.144675000000001	-13.137255000000001	CKG53	Coverage 2018-2020 (5144)
9.145819999999999	-13.135363333333332	CKG54	Coverage 2018-2020 (5144)
9.146138333333333	-13.131808333333334	CKG55	Coverage 2018-2020 (5144)
9.144398333333333	-13.133528333333334	CKG56	Coverage 2018-2020 (5144)
9.141738333333333	-13.134243333333332	CKG57	Coverage 2018-2020 (5144)
9.14027	-13.131766666666666	CKG58	Coverage 2018-2020 (5144)
9.139798333333333	-13.129771666666667	CKG59	Coverage 2018-2020 (5144)
9.155911666666666	-13.152331666666665	CKG6	Coverage 2018-2020 (5144)
9.141045	-13.128991666666666	CKG60	Coverage 2018-2020 (5144)
9.142736666666668	-13.129705000000001	CKG61	Coverage 2018-2020 (5144)
9.143526666666666	-13.129508333333336	CKG62	Coverage 2018-2020 (5144)
9.14415	-13.12714	CKG63	Coverage 2018-2020 (5144)
9.14469	-13.12707	CKG64	Coverage 2018-2020 (5144)
9.144855	-13.124488333333334	CKG65	Coverage 2018-2020 (5144)
9.144723333333333	-13.123305	CKG66	Coverage 2018-2020 (5144)
9.143555	-13.122931666666666	CKG67	Coverage 2018-2020 (5144)
9.143178333333333	-13.123813333333333	CKG68	Coverage 2018-2020 (5144)
9.143115	-13.122985000000002	CKG69	Coverage 2018-2020 (5144)
9.158863333333333	-13.150885	CKG7	Coverage 2018-2020 (5144)
9.142660000000001	-13.122938333333332	CKG70	Coverage 2018-2020 (5144)
9.142001666666665	-13.123698333333333	CKG71	Coverage 2018-2020 (5144)
9.141383333333332	-13.122968333333331	CKG72	Coverage 2018-2020 (5144)
9.166353333333332	-13.167445000000003	CKG73	Coverage 2018-2020 (5144)
9.164684999999999	-13.171011666666667	CKG74	Coverage 2018-2020 (5144)
9.160343333333334	-13.169991666666666	CKG75	Coverage 2018-2020 (5144)
9.161211666666667	-13.167325000000002	CKG76	Coverage 2018-2020 (5144)
9.157055000000001	-13.16889	CKG77	Coverage 2018-2020 (5144)
9.157116666666667	-13.166705000000002	CKG78	Coverage 2018-2020 (5144)
9.151403333333333	-13.166483333333334	CKG79	Coverage 2018-2020 (5144)
9.159456666666667	-13.148946666666665	CKG8	Coverage 2018-2020 (5144)
9.152723333333334	-13.164186666666668	CKG80	Coverage 2018-2020 (5144)
9.153858333333334	-13.16473	CKG81	Coverage 2018-2020 (5144)
9.153106666666668	-13.165901666666665	CKG82	Coverage 2018-2020 (5144)
9.151211666666667	-13.165576666666668	CKG83	Coverage 2018-2020 (5144)
9.148831666666666	-13.167335	CKG84	Coverage 2018-2020 (5144)
9.148323333333334	-13.169323333333333	CKG85	Coverage 2018-2020 (5144)
9.144499999999999	-13.167068333333335	CKG86	Coverage 2018-2020 (5144)
9.143045	-13.167169999999999	CKG87	Coverage 2018-2020 (5144)
9.14632	-13.166023333333332	CKG88	Coverage 2018-2020 (5144)
9.143681666666668	-13.162313333333335	CKG89	Coverage 2018-2020 (5144)
9.161198333333335	-13.14688	CKG9	Coverage 2018-2020 (5144)
9.145620000000001	-13.160115	CKG90	Coverage 2018-2020 (5144)
9.145096666666666	-13.158446666666668	CKG91	Coverage 2018-2020 (5144)
9.153175000000001	-13.153324999999999	CKG92	Coverage 2018-2020 (5144)
9.153611666666666	-13.153046666666667	CKG93	Coverage 2018-2020 (5144)
9.143085000000001	-13.141908333333333	CKG94	Coverage 2018-2020 (5144)
9.139901666666667	-13.141848333333334	CKG95	Coverage 2018-2020 (5144)
9.137293333333334	-13.143071666666666	CKG96	Coverage 2018-2020 (5144)
9.136416666666666	-13.14405	CKG97	Coverage 2018-2020 (5144)
9.135963333333333	-13.145076666666666	CKG98	Coverage 2018-2020 (5144)
9.134853333333332	-13.144293333333334	CKG99	Coverage 2018-2020 (5144)
9.354038333333333	-13.278770000000002	CKH01	Coverage 2018-2020 (5144)
9.35086	-13.279675000000001	CKH02	Coverage 2018-2020 (5144)
9.348966666666666	-13.27867	CKH03	Coverage 2018-2020 (5144)
9.346415	-13.27897	CKH04	Coverage 2018-2020 (5144)
9.346061666666666	-13.277073333333332	CKH05	Coverage 2018-2020 (5144)
9.347416666666668	-13.275281666666668	CKH06	Coverage 2018-2020 (5144)
9.348881666666667	-13.272968333333331	CKH07	Coverage 2018-2020 (5144)
9.350576666666665	-13.271783333333333	CKH08	Coverage 2018-2020 (5144)
9.352723333333333	-13.270623333333333	CKH09	Coverage 2018-2020 (5144)
9.355106666666668	-13.271101666666668	CKH10	Coverage 2018-2020 (5144)
9.354980000000001	-13.272986666666668	CKH11	Coverage 2018-2020 (5144)
9.355421666666667	-13.274643333333332	CKH12	Coverage 2018-2020 (5144)
9.355761666666666	-13.277031666666668	CKH13	Coverage 2018-2020 (5144)
9.357293333333333	-13.277275000000001	CKH14	Coverage 2018-2020 (5144)
9.358808333333334	-13.277518333333335	CKH15	Coverage 2018-2020 (5144)
9.359736666666667	-13.275023333333335	CKH16	Coverage 2018-2020 (5144)
9.359388333333333	-13.274238333333335	CKH17	Coverage 2018-2020 (5144)
9.357653333333333	-13.273148333333332	CKH18	Coverage 2018-2020 (5144)
9.358066666666668	-13.271765	CKH19	Coverage 2018-2020 (5144)
9.357948333333333	-13.269389999999998	CKH20	Coverage 2018-2020 (5144)
9.357451666666666	-13.268326666666667	CKH21	Coverage 2018-2020 (5144)
9.356795	-13.268044999999999	CKH22	Coverage 2018-2020 (5144)
9.35825	-13.266815000000001	CKH23	Coverage 2018-2020 (5144)
9.356698333333332	-13.265039999999999	CKH24	Coverage 2018-2020 (5144)
9.356048333333332	-13.263274999999998	CKH25	Coverage 2018-2020 (5144)
9.355033333333333	-13.261898333333333	CKH26	Coverage 2018-2020 (5144)
9.355921666666667	-13.259870000000001	CKH27	Coverage 2018-2020 (5144)
9.357788333333334	-13.26096	CKH28	Coverage 2018-2020 (5144)
9.360025	-13.261476666666665	CKH29	Coverage 2018-2020 (5144)
9.360854999999999	-13.259613333333334	CKH30	Coverage 2018-2020 (5144)
9.361176666666667	-13.257749999999998	CKH31	Coverage 2018-2020 (5144)
9.361713333333334	-13.257240000000001	CKH32	Coverage 2018-2020 (5144)
9.363316666666666	-13.257270000000002	CKH33	Coverage 2018-2020 (5144)
9.364585	-13.257740000000002	CKH34	Coverage 2018-2020 (5144)
9.366116666666667	-13.258759999999999	CKH35	Coverage 2018-2020 (5144)
9.367750000000001	-13.259596666666669	CKH36	Coverage 2018-2020 (5144)
9.369591666666668	-13.260606666666668	CKH37	Coverage 2018-2020 (5144)
9.370235000000001	-13.261471666666667	CKH38	Coverage 2018-2020 (5144)
9.370188333333335	-13.263428333333332	CKH39	Coverage 2018-2020 (5144)
9.370461666666667	-13.265586666666666	CKH40	Coverage 2018-2020 (5144)
9.372688333333334	-13.266736666666668	CKH41	Coverage 2018-2020 (5144)
9.373776666666666	-13.266341666666666	CKH42	Coverage 2018-2020 (5144)
9.375465	-13.266815000000001	CKH43	Coverage 2018-2020 (5144)
9.376408333333334	-13.268246666666668	CKH44	Coverage 2018-2020 (5144)
9.375891666666666	-13.269770000000001	CKH45	Coverage 2018-2020 (5144)
9.376605000000001	-13.270976666666664	CKH46	Coverage 2018-2020 (5144)
9.376406666666666	-13.272815	CKH47	Coverage 2018-2020 (5144)
9.344675	-13.27597	CKH49	Coverage 2018-2020 (5144)
9.343675	-13.275661666666668	CKH50	Coverage 2018-2020 (5144)
9.342388333333334	-13.275453333333333	CKH52	Coverage 2018-2020 (5144)
9.341381666666667	-13.27491	CKH53	Coverage 2018-2020 (5144)
9.341216666666666	-13.27447	CKH54	Coverage 2018-2020 (5144)
9.342416666666667	-13.274036666666666	CKH55	Coverage 2018-2020 (5144)
9.342205	-13.27164166666667	CKH56	Coverage 2018-2020 (5144)
9.342884999999999	-13.273888333333332	CKH56	Coverage 2018-2020 (5144)
9.342880000000001	-13.263958333333335	CKH57	Coverage 2018-2020 (5144)
9.34376	-13.26354833333333	CKH58	Coverage 2018-2020 (5144)
9.344996666666667	-13.263886666666668	CKH59	Coverage 2018-2020 (5144)
9.34603	-13.263996666666666	CKH60	Coverage 2018-2020 (5144)
9.344761666666667	-13.265485000000002	CKH61	Coverage 2018-2020 (5144)
9.3442	-13.266935	CKH62	Coverage 2018-2020 (5144)
9.34651	-13.267895	CKH63	Coverage 2018-2020 (5144)
9.346081666666667	-13.26952	CKH64	Coverage 2018-2020 (5144)
9.343179999999998	-13.270778333333332	CKH65	Coverage 2018-2020 (5144)
9.340391666666667	-13.270968333333334	CKH67	Coverage 2018-2020 (5144)
9.341158333333334	-13.270083333333332	CKH67	Coverage 2018-2020 (5144)
9.33807	-13.271406666666667	CKH68	Coverage 2018-2020 (5144)
9.335363333333333	-13.271388333333334	CKH69	Coverage 2018-2020 (5144)
9.334318333333332	-13.272961666666667	CKH70	Coverage 2018-2020 (5144)
9.332406666666666	-13.273963333333333	CKH71	Coverage 2018-2020 (5144)
9.332143333333333	-13.274405000000002	CKH72	Coverage 2018-2020 (5144)
9.331738333333334	-13.2745	CKH73	Coverage 2018-2020 (5144)
9.330708333333332	-13.273949999999997	CKH74	Coverage 2018-2020 (5144)
9.328138333333333	-13.273941666666667	CKH75	Coverage 2018-2020 (5144)
9.326298333333334	-13.272815	CKH76	Coverage 2018-2020 (5144)
9.325231666666667	-13.271355000000002	CKH77	Coverage 2018-2020 (5144)
9.326889999999999	-13.268031666666666	CKH79	Coverage 2018-2020 (5144)
9.328560000000001	-13.267079999999998	CKH80	Coverage 2018-2020 (5144)
9.329471666666667	-13.264835000000001	CKH81	Coverage 2018-2020 (5144)
9.329071666666666	-13.263386666666667	CKH82	Coverage 2018-2020 (5144)
9.330705	-13.262830000000001	CKH83	Coverage 2018-2020 (5144)
9.330596666666667	-13.264353333333334	CKH84	Coverage 2018-2020 (5144)
9.331103333333335	-13.261986666666667	CKH85	Coverage 2018-2020 (5144)
9.330958333333333	-13.260516666666668	CKH86	Coverage 2018-2020 (5144)
9.331771666666667	-13.26004	CKH87	Coverage 2018-2020 (5144)
9.33307	-13.259658333333334	CKH88	Coverage 2018-2020 (5144)
9.33113	-13.265746666666667	CKH89	Coverage 2018-2020 (5144)
9.331776666666666	-13.266038333333332	CKH90	Coverage 2018-2020 (5144)
9.340781666666667	-13.27112	CKH91	Coverage 2018-2020 (5144)
9.341088333333333	-13.276843333333334	CKH92	Coverage 2018-2020 (5144)
9.342466666666667	-13.206013333333333	CKI1	Coverage 2018-2020 (5144)
9.349911666666666	-13.209861666666665	CKI10	Coverage 2018-2020 (5144)
9.35064	-13.210128333333333	CKI11	Coverage 2018-2020 (5144)
9.351413333333333	-13.211605	CKI12	Coverage 2018-2020 (5144)
9.352633333333333	-13.211803333333334	CKI13	Coverage 2018-2020 (5144)
9.352863333333334	-13.210688333333334	CKI14	Coverage 2018-2020 (5144)
9.353715	-13.210501666666667	CKI15	Coverage 2018-2020 (5144)
9.35455	-13.209285	CKI16	Coverage 2018-2020 (5144)
9.356616666666667	-13.208335	CKI17	Coverage 2018-2020 (5144)
9.359073333333333	-13.20604666666667	CKI18	Coverage 2018-2020 (5144)
9.359935	-13.202200000000001	CKI19	Coverage 2018-2020 (5144)
9.34231	-13.206381666666667	CKI2	Coverage 2018-2020 (5144)
9.355436666666666	-13.190644999999998	CKI21	Coverage 2018-2020 (5144)
9.355838333333333	-13.191673333333332	CKI22	Coverage 2018-2020 (5144)
9.357176666666668	-13.193803333333335	CKI23	Coverage 2018-2020 (5144)
9.357511666666666	-13.196178333333334	CKI24	Coverage 2018-2020 (5144)
9.362256666666667	-13.198123333333335	CKI26	Coverage 2018-2020 (5144)
9.359675000000001	-13.197648333333332	CKI265	Coverage 2018-2020 (5144)
9.363651666666668	-13.197103333333333	CKI27	Coverage 2018-2020 (5144)
9.364751666666667	-13.19502	CKI28	Coverage 2018-2020 (5144)
9.36693	-13.196220000000002	CKI29	Coverage 2018-2020 (5144)
9.342911666666668	-13.207279999999999	CKI3	Coverage 2018-2020 (5144)
9.369228333333332	-13.197610000000001	CKI30	Coverage 2018-2020 (5144)
9.371188333333333	-13.196388333333335	CKI31	Coverage 2018-2020 (5144)
9.344118333333334	-13.207813333333336	CKI4	Coverage 2018-2020 (5144)
9.34548	-13.20811	CKI5	Coverage 2018-2020 (5144)
9.346976666666666	-13.208701666666665	CKI6	Coverage 2018-2020 (5144)
9.346746666666666	-13.209791666666668	CKI7	Coverage 2018-2020 (5144)
9.347823333333334	-13.209361666666666	CKI8	Coverage 2018-2020 (5144)
9.348696666666665	-13.210136666666665	CKI9	Coverage 2018-2020 (5144)
9.384863333333334	-13.260191666666666	CKL1	Coverage 2018-2020 (5144)
9.364573333333334	-13.242436666666666	CKL1	Coverage 2018-2020 (5144)
9.380521666666668	-13.244125	CKL10	Coverage 2018-2020 (5144)
[truncated: 3,236 more rows]
