# Supplementary material for: Xeno-monitoring the impact of Vector Control on trypanosome transmission in the Forecariah sleeping sickness focus (Guinea)
Source: PLoS Negl Trop Dis. 2026 Jun 5;20(6):e0013598. doi: 10.1371/journal.pntd.0013598 (PMC13258148; doi:10.1371/journal.pntd.0013598)
Supplement: S3 File — (XLSX) [file pntd.0013598.s005.xlsx]

## Sheet: HAT cases T0
Survey	Locality	Lat	Long	Case
Before	Arabompa	9.39145	-13.21578	1
Before	Bissawa	9.20618	-13.17234	1
Before	Fanye	9.24322	-13.12365	1
Before	Gbaran	9.42952	-13.25982	1
Before	GBonko	9.41219	-13.29742	1
Before	Kagbounto	9.16164	-13.16456	1
Before	Konan	9.24308	-13.18638	4
Before	Konta	9.17813	-13.14921	5
Before	Maliguiagbe	9.233436	-13.071069	6
Before	MBoro	9.142005	-13.090435	1
Before	Meredi	9.2096	-13.16227	2
Before	Sandeniya	9.21405	-13.14261	1
Before	Sinkinet	9.38973	-13.2218	3
Before	Tady	9.21196	-13.15586	1
Before	Tombo	9.16891	-13.15018	4
Before	Tonkoya	9.42083	-13.22842	1
Before	Touron	9.40103	-13.28	1
Before	Yindy	9.41204	-13.31856	3
Before	Yobe	9.23073	-13.18281	3

## Sheet: HAT cases T3
Survey	Village	Lat	Long	Cas
After	Kakoutoulaye	9.1801	-13.2289	1
After	Kalemoure	9.22465	-13.07674	1
After	Konan	9.24308	-13.18638	1
After	Konta	9.17813	-13.14921	1
After	Maferinya	9.54759	-13.28584	1
After	Missira	9.38997	-13.26599	3
After	Morkania	9.09377	-13.11678	1
After	Tady	9.21196	-13.15586	1
After	Taigbe	9.26944	-13.02726	1
After	Touron	9.40103	-13.28	2
After	Wondefodeya	9.2053	-13.0622	1

## Sheet: Forecariah HAT prevalence
Years	2017	2018	2019	2020	2021	2022	2023	2024	2025
Active Screening (AS)	6737	6370	6437	9324	5657	3271	1912	7266	4104
Passive Screening (PS)	1249	1737	3690	3531	3903	5704	6085	9482	6957
Total screened	7986	8107	10127	12855	9560	8975	7997	16748	11061
Nb HAT through AS	38	21	20	12	7	2	2	5	1
Nb HAT through PS	15	9	13	9	6	5	7	0	3
Total HAT	53	30	33	21	13	7	9	5	4
Prevalence active (%)	0.634045	0.203859	0.252946	0.1287	0.12374	0.0611434	0.104603	0.0688137	0.0243665
Prevalence passive (%)	0.980192	0.373925	0.25962	0.254885	0.153728	0.0876578	0.115037	0	0.043122
Prevalence globale (%)	0.00663661	0.00370051	0.00325862	0.00163361	0.00135983	0.000779944	0.00112542	0.000298543	0.000361631
